# Supplementary material for: Exploring and Targeting the Tumor Immune Microenvironment of Neuroblastoma
Source: J Cell Immunol. Author manuscript; Available in PMC 2022 Apr 21. (PMC9022637; doi:10.33696/immunology.3.111)
Supplement: JCI-21-112_Supplementary file [file NIHMS1768985-supplement-JCI-21-112_Supplementary_file.xlsx]

## Sheet: Imunotherapy Only (n=86)
Supplemental Table S1. Immuno-Clinical Trails for neuroblastoma
Category	Target	Rank	NCT Number	Title	Acronym	Status	Study Results	Conditions	Interventions	Outcome Measures	Sponsor/Collaborators	Phases	Enrollment	Funded Bys	Study Type	Study Designs	Other IDs	Start Date	Primary Completion Date	Completion Date	First Posted	Results First Posted	Last Update Posted	Locations	Study Documents	URL
BiTE +ACT	GD2	151	NCT02173093	Activated T Cells Armed With GD2 Bispecific Antibody in Children and Young Adults With Neuroblastoma and Osteosarcoma		Unknown status	No Results Available	Disseminated Neuroblastoma|Recurrent Neuroblastoma	Biological: IL-2|Biological: GD2Bi-aATC|Biological: GM-CSF|Other: laboratory evaluations of immune responses	Maximum tolerated dose (MTD) of GD2Bi-aATC|Anti-tumor activity|Immune responses after GD2Bi-aATC infusions	University of Virginia|National Cancer Institute (NCI)	Phase 1|Phase 2	40	Other|NIH	Interventional	Allocation: N/A|Intervention Model: Single Group Assignment|Masking: None (Open Label)|Primary Purpose: Treatment	19031|NCI-2014-01149|2013-171|P30CA022453	2014-11-01	2019-12-01	2019-12-01	2014-06-24		2019-01-29	Children's Hospital of Michigan, Detroit, Michigan, United States|Memorial Sloan-Kettering Cancer Center, New York, New York, United States|University of Virginia, Department of Pediatrics, Hematology/Oncology, Charlottesville, Virginia, United States		https://ClinicalTrials.gov/show/NCT02173093
CART	CD171	229	NCT02311621	Engineered Neuroblastoma Cellular Immunotherapy (ENCIT)-01		Recruiting	No Results Available	Neuroblastoma|Ganglioneuroblastoma	Biological: Patient Derived CD171 specific CAR T cells expressing EGFRt (2nd generation T cells)|Biological: Patient Derived CD171 specific CAR T cells expressing EGFRt (3rd generation T cells)|Biological: Patient Derived CD171 specific CAR T cells expressing EGFRt (long spacer 2nd generation T cells)	Dose Limiting Toxicity|Response (Tumor response will be evaluated by the revised International Neuroblastoma Response Criteria)	Seattle Children's Hospital|The Evan Foundation|Ben Towne Center for Childhood Cancer Research	Phase 1	65	Other	Interventional	Allocation: Non-Randomized|Intervention Model: Parallel Assignment|Masking: None (Open Label)|Primary Purpose: Treatment	ENCIT-01	2014-11-25	2023-11-01	2038-11-01	2014-12-08		2021-04-27	Seattle Children's Hospital, Seattle, Washington, United States		https://ClinicalTrials.gov/show/NCT02311621
CART	CD276	328	NCT04864821	Clinical Study of CD276 Targeted Autologous Chimeric Antigen Receptor T Cell Infusion in Patients With CD276 Positive Advanced Solid Tumor		Not yet recruiting	No Results Available	Osteosarcoma|Neuroblastoma|Gastric Cancer|Lung Cancer	Drug: Targeting CD276 CAR T cells	AE|ORR|Cmax	PersonGen BioTherapeutics (Suzhou) Co., Ltd.|The First Affiliated Hospital of Zhengzhou University	Early Phase 1	24	Industry|Other	Interventional	Allocation: N/A|Intervention Model: Single Group Assignment|Masking: None (Open Label)|Primary Purpose: Treatment	PA-P276-001	2021-05-14	2022-05-14	2023-05-14	2021-04-29		2021-05-06			https://ClinicalTrials.gov/show/NCT04864821
CART	CD276	491	NCT04483778	B7H3 CAR T Cell Immunotherapy for Recurrent/Refractory Solid Tumors in Children and Young Adults		Recruiting	No Results Available	Pediatric Solid Tumor|Germ Cell Tumor|Retinoblastoma|Hepatoblastoma|Wilms Tumor|Rhabdoid Tumor|Carcinoma|Osteosarcoma|Ewing Sarcoma|Rhabdomyosarcoma|Synovial Sarcoma|Clear Cell Sarcoma|Malignant Peripheral Nerve Sheath Tumors|Desmoplastic Small Round Cell Tumor|Soft Tissue Sarcoma|Neuroblastoma|Melanoma	Biological: second generation 4-1BBÎ¶ B7H3-EGFRt-DHFR|Biological: second generation 4-1BBÎ¶ B7H3-EGFRt-DHFR(selected) and a second generation 4-1BBÎ¶ CD19-Her2tG	Assess the safety and tolerability of cellular immunotherapy utilizing ex-vivo expanded autologous T cells genetically modified to express B7H3-specific CAR (Arm A)|Assess the safety and tolerability of cellular immunotherapy utilizing ex-vivo expanded autologous T cells genetically modified to express a bispecific B7H3xCD19 CAR (Arm B)|Determine the maximum tolerated dose (MTD) of B7H3-specific …	Seattle Children's Hospital	Phase 1	68	Other	Interventional	Allocation: Non-Randomized|Intervention Model: Sequential Assignment|Masking: None (Open Label)|Primary Purpose: Treatment	STRIvE-02	2020-07-13	2025-12-01	2040-12-01	2020-07-23		2021-04-19	Seattle Children's Hospital, Seattle, Washington, United States		https://ClinicalTrials.gov/show/NCT04483778
CART	CD276, GD2, PSMA	24	NCT04637503	4SCAR-T Therapy Targeting GD2, PSMA and CD276 for Treating Neuroblastoma		Recruiting	No Results Available	Neuroblastoma	Biological: GD2, PSMA and CD276 CAR-T cells	Number of patients with adverse events|Anti-tumor effects|The expansion of CAR-T cells|The anti-tumor activity after CAR-T infusions|The cytokine secretion profile after CAR-T infusions|Survival time of the patients	Shenzhen Geno-Immune Medical Institute|Shenzhen Children's Hospital	Phase 1|Phase 2	100	Other	Interventional	Allocation: N/A|Intervention Model: Single Group Assignment|Masking: None (Open Label)|Primary Purpose: Treatment	GIMI-IRB-20010	2020-11-18	2020-11-19	2023-12-31	2020-11-19		2020-11-19	Guangdong Zhujiang Hospital of Southern Medical University, Guangzhou, Guangdong, China|Shenzhen Children's Hospital, Shenzhen, Guangdong, China|Shenzhen Geno-Immune Medical Institute, Shenzhen, Guangzhou, China|Shandong Cancer Hospital, Jinan, Shandong, China		https://ClinicalTrials.gov/show/NCT04637503
CART	EGFR	492	NCT03618381	EGFR806 CAR T Cell Immunotherapy for Recurrent/Refractory Solid Tumors in Children and Young Adults		Recruiting	No Results Available	Pediatric Solid Tumor|Germ Cell Tumor|Retinoblastoma|Hepatoblastoma|Wilms Tumor|Rhabdoid Tumor|Carcinoma|Osteosarcoma|Ewing Sarcoma|Rhabdomyosarcoma|Synovial Sarcoma|Clear Cell Sarcoma|Malignant Peripheral Nerve Sheath Tumors|Desmoplastic Small Round Cell Tumor|Soft Tissue Sarcoma|Neuroblastoma	Biological: second generation 4-1BBÎ¶ EGFR806-EGFRt|Biological: second generation 4-1BBÎ¶ EGFR806-EGFRt and a second generation 4 1BBÎ¶ CD19-Her2tG	Estimate the maximum tolerated dose (MTD) and dose limiting toxicities (DLT), and describe the full toxicity profile of the two CAR T cell products|The number of successfully manufactured EGFR806 and EGFR806xCD19 CAR T cell products will be assessed|Establish the safety, defined by adverse events, of EGFR806-specific CAR T cell infusions (Arm A), and of dual transduced EGFR806xCD19 CAR T cell inf…	Seattle Children's Hospital	Phase 1	36	Other	Interventional	Allocation: Non-Randomized|Intervention Model: Parallel Assignment|Masking: None (Open Label)|Primary Purpose: Treatment	STRIvE-01	2019-06-18	2023-06-01	2038-06-01	2018-08-07		2021-04-19	Seattle Children's Hospital, Seattle, Washington, United States		https://ClinicalTrials.gov/show/NCT03618381
CART	GD2	7	NCT03294954	GD2 Specific CAR and Interleukin-15 Expressing Autologous NKT Cells to Treat Children With Neuroblastoma	GINAKIT2	Recruiting	No Results Available	Neuroblastoma	Genetic: GINAKIT Cells|Drug: Cyclophosphamide|Drug: Fludarabine	Maximum tolerated dose of autologous NKTs expressing a 2nd generation GD2-specific chimeric antigen receptor administered to patients with relapsed or refractory neuroblastoma.|Anti-tumor response of autologous GINAKIT cells in patients with relapsed/refractory neuroblastoma.	Baylor College of Medicine|Center for Cell and Gene Therapy, Baylor College of Medicine	Phase 1	24	Other	Interventional	Allocation: N/A|Intervention Model: Single Group Assignment|Masking: None (Open Label)|Primary Purpose: Treatment	H-41033 GINAKIT2	2018-01-18	2021-09-01	2034-08-10	2017-09-27		2021-01-15	Texas Children's Hospital, Houston, Texas, United States		https://ClinicalTrials.gov/show/NCT03294954
CART	GD2	71	NCT02919046	Study Evaluating the Efficacy and Safety With CAR-T for Relapsed or Refractory Neuroblastoma in Children		Unknown status	No Results Available	Relapsed or Refractory Neuroblastoma	Biological: GD2-targeted CAR-T cells	The overall efficiency of patients with neuroblastoma after autologous CAR-T cell therapy|Progression free survival|Overall survival|Patients-based Quality of Life Evaluation|3Â°or above incidence rate of serious adverse reaction related to treatment	Sinobioway Cell Therapy Co., Ltd.|Nanjing Children's Hospital|Children's Hospital of Fudan University	Not Applicable	22	Industry|Other	Interventional	Allocation: N/A|Intervention Model: Single Group Assignment|Masking: None (Open Label)|Primary Purpose: Treatment	WM-CART-07	2016-09-01	2020-09-01	2020-09-01	2016-09-29		2017-03-14	Nanjing Children's Hospital, Nanjing, Jiangsu, China|Children's Hospital of Fudan University, Shanghai, Shanghai, China		https://ClinicalTrials.gov/show/NCT02919046
CART	GD2	93	NCT01822652	3rd Generation GD-2 Chimeric Antigen Receptor and iCaspase Suicide Safety Switch, Neuroblastoma, GRAIN	GRAIN	Active, not recruiting	No Results Available	Neuroblastoma	Genetic: iC9-GD2 T Cells - frozen|Genetic: iC9-GD2 T Cells - fresh|Drug: Cytoxan|Drug: Fludara|Drug: Keytruda|Genetic: iC9-GD2 T cells	Dose limiting toxicities at 6 weeks post T cell infusion|To evaluate the expansion and persistence of 3rd generation iC9-GD2 T cells|Time to progression of disease|Change in serum cytokine and chemokine levels	Baylor College of Medicine|Center for Cell and Gene Therapy, Baylor College of Medicine|The Methodist Hospital System|Solving Kids' Cancer|The Evan Foundation|National Cancer Institute (NCI)|Kids Cancer Research Foundation	Phase 1	11	Other|NIH	Interventional	Allocation: Non-Randomized|Intervention Model: Single Group Assignment|Masking: None (Open Label)|Primary Purpose: Treatment	H-31493 GRAIN|P01CA094237	2013-08-01	2015-12-01	2030-10-01	2013-04-02		2021-01-08	Houston Methodist Hospital, Houston, Texas, United States|Texas Children's Hospital, Houston, Texas, United States		https://ClinicalTrials.gov/show/NCT01822652
CART	GD2	204	NCT02765243	Anti-GD2 4th Generation CART Cells Targeting Refractory and/or Recurrent Neuroblastoma	4SCAR-GD2	Recruiting	No Results Available	Neuroblastoma|Effects of Immunotherapy	Biological: Anti-GD2 CART	Number of patients with adverse events.|Anti-tumor effects|To evaluate the expansion and persistence of anti-GD2 CAR T cells|Survival time of the patients	Zhujiang Hospital	Phase 1	20	Other	Interventional	Allocation: N/A|Intervention Model: Single Group Assignment|Masking: None (Open Label)|Primary Purpose: Treatment	2016-EKZX-001	2016-03-23	2019-05-12	2020-12-30	2016-05-06		2020-06-25	Zhujiang Hospital of Southern Medical University, Guangzhou, Guangdong, China		https://ClinicalTrials.gov/show/NCT02765243
CART	GD2	207	NCT03373097	Anti-GD2 CAR T Cells in Pediatric Patients Affected by High Risk and/or Relapsed/Refractory Neuroblastoma or Other GD2-positive Solid Tumors		Recruiting	No Results Available	Neuroblastoma|Neuroblastoma Recurrent|GD2-positive Solid Tumors	Biological: GD2-CART01	Phase I - Identification of the dose limiting toxicity (DLT)|Phase II - Antitumor effect|In vivo persistence/expansion of infused CAR T cell|Serum cytokine profiling|Time To Progression (TTP)|Event-Free Survival (EFS)|Overall Survival (OS)|Disease outcome according to INRC vs irRC|Elimination of CAR T cell through iC9 in case of toxicity	Bambino GesÃ¹ Hospital and Research Institute	Phase 1|Phase 2	42	Other	Interventional	Allocation: N/A|Intervention Model: Single Group Assignment|Masking: None (Open Label)|Primary Purpose: Treatment	GD2CAR01	2018-01-05	2024-12-01	2027-12-01	2017-12-14		2020-07-09	Ospedale Pediatrico Bambino GesÃ¹, Roma, Italy		https://ClinicalTrials.gov/show/NCT03373097
CART	GD2	227	NCT03721068	Study of CAR T-Cells Targeting the GD2 With IL-15+iCaspase9 for Relapsed/Refractory Neuroblastoma or Relapsed/Refractory Osteosarcoma		Recruiting	No Results Available	Neuroblastoma|Osteosarcoma	Biological: iC9.GD2.CAR.IL-15 T-cells|Drug: Cyclophosphamide|Drug: Fludarabine	Number of participants with adverse events as a measure of safety and tolerability of iC9.GD2.CAR.IL-15 T cells administered to pediatric subjects with relapsed or refractory neuroblastoma or relapsed/refractory osteosarcoma|Identify the maximum tolerated dose (MTD) of iC9.GD2.CAR.IL-15 T cells administered to pediatric subjects with relapsed or refractory neuroblastoma or relapsed/refractory ost…	UNC Lineberger Comprehensive Cancer Center	Phase 1	18	Other	Interventional	Allocation: N/A|Intervention Model: Single Group Assignment|Masking: None (Open Label)|Primary Purpose: Treatment	LCCC 1743-ATL	2019-02-19	2023-09-19	2038-09-19	2018-10-26		2021-04-05	Lineberger Comprehensive Cancer Center at University of North Carolina - Chapel Hill, Chapel Hill, North Carolina, United States		https://ClinicalTrials.gov/show/NCT03721068
CART	GD2	257	NCT02761915	A Cancer Research UK Trial of Anti-GD2 T-cells (1RG-CART)		Completed	No Results Available	Relapsed or Refractory Neuroblastoma	Genetic: 1RG-CART/m^2 (Dose Level 1)|Genetic: 1RG-CART/m^2 (Dose Level 2)|Genetic: 1RG-CART/m^2 (Dose Level 3)|Genetic: 1RG-CART/m^2 (Dose Level 4)|Drug: Cyclophosphamide|Drug: Fludarabine|Genetic: 1RG-CART/m^2 (Dose Level 5)	Feasibility of 1RG-CART therapy assessed as the percentage of patients who commence T-cell processing and are subsequently evaluable for 1RG-CART engraftment at Day 14.|Safety and tolerability of 1RG-CART therapy|1RG-CART cell counts in peripheral blood and infiltration of 1RG-CART into tumour and bone marrow|1RG-CART counts in the peripheral blood|Assessment of tumour response from baseline|Prog…	Cancer Research UK	Phase 1	17	Other	Interventional	Allocation: Non-Randomized|Intervention Model: Sequential Assignment|Masking: None (Open Label)|Primary Purpose: Treatment	1RG - CART CRUKD15001	2016-02-01	2020-12-01	2020-12-01	2016-05-04		2021-02-09	Great Ormond Street Hospital for Children NHS Foundation Trust (GOSH), London, United Kingdom		https://ClinicalTrials.gov/show/NCT02761915
CART	GD2	266	NCT04539366	Testing a New Immune Cell Therapy, GD2-Targeted Modified T-cells (GD2CART), in Children, Adolescents, and Young Adults With Relapsed/Refractory Osteosarcoma and Neuroblastoma, The GD2-CAR PERSIST Trial		Not yet recruiting	No Results Available	Recurrent Neuroblastoma|Recurrent Osteosarcoma|Refractory Neuroblastoma|Refractory Osteosarcoma	Drug: Cyclophosphamide|Drug: Fludarabine Phosphate|Biological: GD2-CAR-expressing Autologous T-lymphocytes	Feasibility of producing GD2-CAR-expressing autologous T-lymphocytes (GD2CART) cells|Incidence of adverse events (AEs)|Maximum tolerated dose (MTD)|Best response to GD2CART cells|Persistence of GD2CART cells|Capacity for rimiducid (AP1903) to reverse unacceptable toxicity related to GD2CART administration|Feasibility and tolerability of a second infusion of GD2CART cells	National Cancer Institute (NCI)	Phase 1	67	NIH	Interventional	Allocation: N/A|Intervention Model: Single Group Assignment|Masking: None (Open Label)|Primary Purpose: Treatment	NCI-2020-06646|PED-CITN-02|P30CA015704	2021-07-02	2024-08-01	2024-08-01	2020-09-07		2021-06-14			https://ClinicalTrials.gov/show/NCT04539366
CART	GD2	300	NCT03635632	C7R-GD2.CART Cells for Patients With Relapsed or Refractory Neuroblastoma and Other GD2 Positive Cancers (GAIL-N)		Recruiting	No Results Available	Relapsed Neuroblastoma|Refractory Neuroblastoma|Relapsed Osteosarcoma|Relapsed Ewing Sarcoma|Relapsed Rhabdomyosarcoma|Uveal Melanoma|Phyllodes Breast Tumor	Genetic: C7R-GD2.CART cells|Drug: Cyclophosphamide|Drug: Fludarabine	Determine maximum tolerated dose (MTD) of C7R-GD2.CART Cells|Determine Anti-tumor Responses	Baylor College of Medicine|Center for Cell and Gene Therapy, Baylor College of Medicine|The Methodist Hospital System|Cancer Prevention Research Institute of Texas	Phase 1	94	Other	Interventional	Allocation: Non-Randomized|Intervention Model: Single Group Assignment|Masking: None (Open Label)|Primary Purpose: Treatment	H-42207 GAIL-N	2019-04-23	2022-06-01	2037-12-01	2018-08-17		2020-12-09	Houston Methodist Hospital, Houston, Texas, United States|Texas Children's Hospital, Houston, Texas, United States		https://ClinicalTrials.gov/show/NCT03635632
CART	GD2	344	NCT02107963	A Phase I Trial of T Cells Expressing an Anti-GD2 Chimeric Antigen Receptor in Children and Young Adults With GD2+ Solid Tumors		Completed	No Results Available	Sarcoma|Osteosarcoma|Neuroblastoma|Melanoma	Biological: Anti-GD2-CAR engineered T cells|Drug: AP1903|Drug: Cyclophosphamide	Feasibility|Determine antitumr effects|Persistence of anti-GD2 CAR T cells and correlate with anti-tumor effects|Evaluate prevalence of GD2 expression|Evaluate effectiveness of AP1903 to mediate clearance of anti-GD2 CAR T cells|Safety	National Cancer Institute (NCI)|National Institutes of Health Clinical Center (CC)	Phase 1	15	NIH	Interventional	Allocation: Non-Randomized|Intervention Model: Sequential Assignment|Masking: None (Open Label)|Primary Purpose: Treatment	140059|14-C-0059	2014-02-28	2016-08-15	2017-01-31	2014-04-09		2020-11-13	National Institutes of Health Clinical Center, 9000 Rockville Pike, Bethesda, Maryland, United States		https://ClinicalTrials.gov/show/NCT02107963
CART	GD2 (+ multi virus)	53	NCT01460901	Study of Donor Derived, Multi-virus-specific, Cytotoxic T-Lymphocytes for Relapsed/Refractory Neuroblastoma	STALLONe	Completed	Has Results	Neuroblastoma	Biological: GD2 CAR modified Tri-virus specific cytotoxic t-cells	Number of Participants With Immediate and Short Term Toxicity of Infusion Over 8 Weeks|Peak Transgene Copy Number Per 1000ng PBMC DNA|Death Within 8 Weeks of Infusion|Peak Viral Specific SFU/2x10e5 Mononuclear Cells Per Well|Maximum Tumor Response (RECIST 1.1)	Children's Mercy Hospital Kansas City|Center for Cell and Gene Therapy, Baylor College of Medicine	Phase 1	5	Other	Interventional	Allocation: N/A|Intervention Model: Single Group Assignment|Masking: None (Open Label)|Primary Purpose: Treatment	STALLONe|00038	2012-10-01	2015-01-01	2015-01-01	2011-10-27	2019-07-23	2019-07-23	Children's Mercy Hospital, Kansas City, Missouri, United States		https://ClinicalTrials.gov/show/NCT01460901
CART	GD2 (+EBV)	75	NCT00085930	Blood T-Cells and EBV Specific CTLs Expressing GD-2 Specific Chimeric T Cell Receptors to Neuroblastoma Patients	NESTLES	Active, not recruiting	No Results Available	Neuroblastoma	Biological: EBV specific CTLs	Evaluate the safety of escalating doses of 14g2a.zeta chimeric receptor transduced autologous EBV specific cytotoxic T-lymphocytes (EBV-CTL) and 14g2a.zeta transduced autologous peripheral blood T-cells|Determine the differential survival and function of these two infused cell-types in vivo, in particular to determine if chimeric receptor transduced EBV-CTLs survive longer than transduced periphe…	Baylor College of Medicine|Center for Cell and Gene Therapy, Baylor College of Medicine	Phase 1	19	Other	Interventional	Allocation: N/A|Intervention Model: Single Group Assignment|Masking: None (Open Label)|Primary Purpose: Treatment	13149-NESTLES|NESTLES	2003-04-01	2010-01-01	2021-12-01	2004-06-21		2021-01-08	Texas Children's Hospital, Houston, Texas, United States		https://ClinicalTrials.gov/show/NCT00085930
CART	GD2 (+VZV)	239	NCT01953900	iC9-GD2-CAR-VZV-CTLs/Refractory or Metastatic GD2-positive Sarcoma and Neuroblastoma	VEGAS	Active, not recruiting	No Results Available	Osteosarcoma|Neuroblastoma	Genetic: GD2 T cells|Biological: VZV vaccine|Drug: Fludarabine|Drug: Cyclophosphamide	Number of patients with dose limiting toxicity|Amount of T cells in the blood after the infusions|Number of patients with a response to the T cells	Baylor College of Medicine|National Cancer Institute (NCI)|Center for Cell and Gene Therapy, Baylor College of Medicine|The Methodist Hospital System	Phase 1	26	Other|NIH	Interventional	Allocation: N/A|Intervention Model: Single Group Assignment|Masking: None (Open Label)|Primary Purpose: Treatment	H-32335 VEGAS|VEGAS|P01CA094237	2014-04-01	2019-10-31	2034-10-31	2013-10-01		2021-04-19	Houston Methodist Hospital, Houston, Texas, United States|Texas Children's Hospital, Houston, Texas, United States		https://ClinicalTrials.gov/show/NCT01953900
ICB	CTLA-4	341	NCT01445379	Phase I Study of Ipilimumab (Anti-CTLA-4) in Children and Adolescents With Treatment-Resistant Cancer		Completed	No Results Available	Sarcoma|Wilm's Tumor|Lymphoma|Neuroblastoma	Drug: Ipilimumab	To determine the tolerance and toxicity profile|Pharmacokinetics|Evaluate immunomodulatory activity.|Quantify antitumor effects	National Cancer Institute (NCI)|National Institutes of Health Clinical Center (CC)	Phase 1	33	NIH	Interventional	Allocation: Non-Randomized|Intervention Model: Single Group Assignment|Masking: None (Open Label)|Primary Purpose: Treatment	080007|08-C-0007	2007-10-01	2014-04-18	2015-11-13	2011-10-03		2019-12-17	National Institutes of Health Clinical Center, 9000 Rockville Pike, Bethesda, Maryland, United States|Dana Farber Cancer Institute, Boston, Massachusetts, United States|Memorial Sloan Kettering Cancer Center, New York, New York, United States		https://ClinicalTrials.gov/show/NCT01445379
ICB	CTLA-4	479	NCT00060372	Ipilimumab After Allogeneic Stem Cell Transplant in Treating Patients With Persistent or Progressive Cancer		Completed	No Results Available	Adult Acute Myeloid Leukemia With 11q23 (MLL) Abnormalities|Adult Acute Myeloid Leukemia With Inv(16)(p13;q22)|Adult Acute Myeloid Leukemia With t(15;17)(q22;q12)|Adult Acute Myeloid Leukemia With t(16;16)(p13;q22)|Adult Acute Myeloid Leukemia With t(8;21)(q22;q22)|Atypical Chronic Myeloid Leukemia, BCR-ABL1 Negative|Childhood Myelodysplastic Syndromes|Chronic Myelogenous Leukemia, BCR-ABL1 Posit…	Drug: ipilimumab|Drug: therapeutic allogeneic lymphocytes	Incidence of grade 3 and 4 acute GVHD based on NCI CTC|Incidence of graft rejection following ipilimumab defined as the percentage of patients entered who demonstrate =< 10% donor T-cell chimerism|Autoimmune reaction defined as >= grade 3 dysfunction of a vital organ or the graft|Polyclonal T-cell activation monitored by clinical assessment and laboratory evidence (anti CD3, CD4, CD8) and markers…	National Cancer Institute (NCI)	Phase 1	21	NIH	Interventional	Allocation: N/A|Intervention Model: Single Group Assignment|Masking: None (Open Label)|Primary Purpose: Treatment	NCI-2009-00042|040749|P-6082|NCI-6082|CDR0000301644|R01CA093891	2003-04-01	2008-04-01		2003-05-07		2013-03-27	Scripps Clinic - La Jolla, La Jolla, California, United States|University of California San Diego, La Jolla, California, United States|Blood and Marrow Transplant Group of Georgia, Atlanta, Georgia, United States|Northside Hospital, Atlanta, Georgia, United States|Dana-Farber Harvard Cancer Center, Boston, Massachusetts, United States		https://ClinicalTrials.gov/show/NCT00060372
ICB	CTLA-4 and PD-1	430	NCT04500548	Testing the Combination of Two Immunotherapy Drugs (Nivolumab and Ipilimumab) in Children, Adolescent, and Young Adult Patients With Relapsed/Refractory Cancers That Have an Increased Number of Genetic Changes, The 3CI Study		Recruiting	No Results Available	Constitutional Mismatch Repair Deficiency Syndrome|Hematopoietic and Lymphoid Cell Neoplasm|Lynch Syndrome|Recurrent Lymphoma|Recurrent Malignant Solid Neoplasm|Recurrent Neuroblastoma|Recurrent Primary Central Nervous System Neoplasm|Refractory Lymphoma|Refractory Malignant Solid Neoplasm|Refractory Neuroblastoma|Refractory Primary Central Nervous System Neoplasm|Xeroderma Pigmentosum	Procedure: Biospecimen Collection|Biological: Ipilimumab|Biological: Nivolumab	Incidence of adverse events|Objective overall response rate (ORR)|Clinical benefit rate (CBR)|Progression-free survival|Overall survival	National Cancer Institute (NCI)	Phase 1	26	NIH	Interventional	Allocation: Non-Randomized|Intervention Model: Sequential Assignment|Masking: None (Open Label)|Primary Purpose: Treatment	NCI-2020-05617|PED-CITN-01|P30CA015704|UM1CA154967	2021-01-28	2024-06-30	2024-06-30	2020-08-05		2021-06-09	Children's Hospital of Philadelphia, Philadelphia, Pennsylvania, United States|University of Wisconsin Hospital and Clinics, Madison, Wisconsin, United States|Hospital for Sick Children, Toronto, Ontario, Canada		https://ClinicalTrials.gov/show/NCT04500548
ICB	PD-1	192	NCT04412408	Study on Sintilimab in Stage IV High Risk Neuroblastoma	SCMC-S-2020	Not yet recruiting	No Results Available	Recurrent Stage IV High Risk Neuroblastoma	Drug: Sintilimab	response|side effect	Shanghai Children's Medical Center	Early Phase 1	10	Other	Interventional	Allocation: N/A|Intervention Model: Single Group Assignment|Masking: None (Open Label)|Primary Purpose: Treatment	SCMC-Sintilimab-2020	2020-09-01	2022-12-31	2023-06-30	2020-06-02		2020-08-11	Shanghai Children's Medical Center Shanghai Jiaotong University School of Medicine, Shanghai, Shanghai, China		https://ClinicalTrials.gov/show/NCT04412408
ICB	PD-1	451	NCT04730349	A Study of Bempegaldesleukin (BEMPEG: NKTR-214) in Combination With Nivolumab in Children, Adolescents and Young Adults With Recurrent or Treatment-resistant Cancer	PIVOT IO 020	Not yet recruiting	No Results Available	Ependymoma|Ewing Sarcoma|High-grade Glioma|Leukemia and Lymphoma|Medulloblastoma|Miscellaneous Brain Tumors|Miscellaneous Solid Tumors|Neuroblastoma|Relapsed, Refractory Malignant Neoplasms|Rhabdomyosarcoma	Biological: Nivolumab|Biological: NKTR-214	Incidence of dose-limiting toxicities|Incidence of adverse events (AEs)|Incidence of serious AEs (SAEs)|Incidence of drug-related AEs|Incidence of AEs leading to discontinuation|Incidence of death|Pharmacokinetic (PK) parameters: Peak concentration|Pharmacokinetic (PK) parameters: Trough concentration|Pharmacokinetic (PK) parameters: Time-averaged concentration|Pharmacokinetic (PK) parameters: Cl…	Bristol-Myers Squibb|Nektar Therapeutics	Phase 1|Phase 2	228	Industry	Interventional	Allocation: Non-Randomized|Intervention Model: Sequential Assignment|Masking: None (Open Label)|Primary Purpose: Treatment	CA045-020|2020-000854-85	2021-04-15	2025-10-19	2025-10-20	2021-01-29		2021-01-29	Local Institution, Baltimore, Maryland, United States|Local Institution, Saint Louis, Missouri, United States|Local Institution, Randwick, New South Wales, Australia|Local Institution, South Brisbane, Queensland, Australia|Local Institution, Parkville, Victoria, Australia|Local Institution, Nedlands, Western Australia, Australia|Local Institution, Lyon, France|Local Institution, Marseille, France…		https://ClinicalTrials.gov/show/NCT04730349
ICB	PD-1	466	NCT02304458	Nivolumab With or Without Ipilimumab in Treating Younger Patients With Recurrent or Refractory Solid Tumors or Sarcomas		Active, not recruiting	No Results Available	Metastatic Melanoma|Recurrent Ewing Sarcoma/Peripheral Primitive Neuroectodermal Tumor|Recurrent Hodgkin Lymphoma|Recurrent Malignant Solid Neoplasm|Recurrent Melanoma|Recurrent Neuroblastoma|Recurrent Non-Hodgkin Lymphoma|Recurrent Osteosarcoma|Recurrent Rhabdomyosarcoma|Refractory Ewing Sarcoma/Peripheral Primitive Neuroectodermal Tumor|Refractory Hodgkin Lymphoma|Refractory Malignant Solid Neo…	Biological: Ipilimumab|Other: Laboratory Biomarker Analysis|Biological: Nivolumab|Other: Pharmacological Study	Frequency of dose limiting toxicities of nivolumab as a single agent or in combination with ipilimumab|Antitumor effect of nivolumab as a single agent or in combination with ipilimumab	National Cancer Institute (NCI)	Phase 1|Phase 2	352	NIH	Interventional	Allocation: N/A|Intervention Model: Single Group Assignment|Masking: None (Open Label)|Primary Purpose: Treatment	NCI-2014-01222|ADVL1412|UM1CA097452	2015-02-02	2022-03-31		2014-12-02		2021-06-09	Children's Hospital of Alabama, Birmingham, Alabama, United States|Children's Hospital Los Angeles, Los Angeles, California, United States|Children's Hospital of Orange County, Orange, California, United States|Lucile Packard Children's Hospital Stanford University, Palo Alto, California, United States|UCSF Medical Center-Mission Bay, San Francisco, California, United States|Children's Hospital C…		https://ClinicalTrials.gov/show/NCT02304458
ICB + mAB/ADC	PD-1 + GD2	85	NCT02914405	Phase I Study of 131-I mIBG Followed by Nivolumab & Dinutuximab Beta Antibodies in Children With Relapsed/Refractory Neuroblastoma	MiniVan	Recruiting	No Results Available	Neuroblastoma	Drug: Nivolumab|Drug: Ch14.18/CHO	Incidence of Treatment-Emergent Adverse Events [Safety and tolerability] of 131-I-MIBG, ch14.18/CHO and Nivolumab in paediatric patients|Anti-tumour response in patients with measureable disease as measured by immunocytology, MIBG, CT and/or MRI in patients receiving 131-I-MIBG, ch14.18/CHO and Nivolumab in patients with relapsed and refractory high risk neuroblastoma|KIR/KIR-Ligand genotype, FcÎ…	University Hospital Southampton NHS Foundation Trust|University College London Hospitals|University of Wisconsin, Madison|University Hospital Greifswald|Solving Kids' Cancer US/EU|Joining Against Cancer in Kids|The Band of Parents	Phase 1	36	Other	Interventional	Allocation: N/A|Intervention Model: Single Group Assignment|Masking: None (Open Label)|Primary Purpose: Treatment	RHM CHI0811|2016-002221-11	2018-05-24	2021-05-01	2021-05-01	2016-09-26		2020-10-08	University of Wisconsin Carbone Cancer Center; UW Hospital and Clinics; American Family Children's Hospital, Madison, Wisconsin, United States|University Hospital Southampton NHS Foundation Trust, Southampton, Hampshire, United Kingdom|University College London Hospital, London, United Kingdom		https://ClinicalTrials.gov/show/NCT02914405
mAb/ADC	EGFR	529	NCT01637194	Cetuximab and Everolimus in Treating Patients With Metastatic or Recurrent Colon Cancer or Head and Neck Cancer		Completed	No Results Available	Recurrent Adenoid Cystic Carcinoma of the Oral Cavity|Recurrent Basal Cell Carcinoma of the Lip|Recurrent Colon Cancer|Recurrent Esthesioneuroblastoma of the Paranasal Sinus and Nasal Cavity|Recurrent Inverted Papilloma of the Paranasal Sinus and Nasal Cavity|Recurrent Lymphoepithelioma of the Nasopharynx|Recurrent Lymphoepithelioma of the Oropharynx|Recurrent Metastatic Squamous Neck Cancer With…	Drug: everolimus|Biological: cetuximab|Other: pharmacological study|Other: laboratory biomarker analysis	Number of patients with dose limiting toxicity|Composite Pharmacokinetic (PK) Analysis|Preliminary clinical evidence of anti-tumor activity by time to progression and RECIST criteria with this regimen|Association between clinical outcomes and biologic markers that may predict sensitivity of a tumor in patients treated with this regimen|Pharmacodynamic effects of this regimen on post-therapy tumor…	Fox Chase Cancer Center|National Cancer Institute (NCI)	Phase 1	12	Other|NIH	Interventional	Allocation: N/A|Intervention Model: Single Group Assignment|Masking: None (Open Label)|Primary Purpose: Treatment	IRB 06-043|NCI-2011-02971	2008-11-01	2011-07-01	2011-07-01	2012-07-11		2012-07-11	Fox Chase Cancer Center, Philadelphia, Pennsylvania, United States		https://ClinicalTrials.gov/show/NCT01637194
mAb/ADC	GD2	2	NCT03363373	Naxitamab for High-Risk Neuroblastoma Patients With Primary Refractory Disease or Incomplete Response to Salvage Treatment in Bone and/or Bone Marrow		Recruiting	No Results Available	Neuroblastoma	Biological: GM-CSF + Naxitamab	Response rate during Naxitamab treatment|Incidence of adverse events and serious adverse events|Duration of Response (DoR)|Complete Response Rate|Assessment of the maximum serum concentration (cmax) of naxitamab|Assessment of the minimum serum concentration (cmin) of naxitamab|Assessment of the clearance of naxitamab|Assessment of the volume of distribution of naxitamab|Assessment of the Area und…	Y-mAbs Therapeutics	Phase 2	95	Industry	Interventional	Allocation: N/A|Intervention Model: Single Group Assignment|Masking: None (Open Label)|Primary Purpose: Treatment	201	2018-04-03	2024-11-01	2027-11-01	2017-12-06		2021-03-04	University of Florida, Gainesville, Florida, United States|University of Chicago, Chicago, Illinois, United States|Riley Hospital for Children, Indianapolis, Indiana, United States|Memorial Sloan Kettering Cancer Center, New York, New York, United States|Nationwide Children's Hospital, Columbus, Ohio, United States|M.D. Anderson Cancer Center, Houston, Texas, United States|The Hospital for Sick C…		https://ClinicalTrials.gov/show/NCT03363373
mAb/ADC	GD2	3	NCT02573896	Immunotherapy of Relapsed Refractory Neuroblastoma With Expanded NK Cells		Recruiting	No Results Available	Neuroblastoma	Drug: Ch14.18|Biological: NK Cells|Drug: Lenalidomide	Feasibility of expanding NK cells from neuroblastoma patients and cryopreserving, shipping, and infusing multiple doses of NK cells.|Determination of the Maximum tolerated dose (MTD) and recommended Phase II dose (RP2D) of autologous expanded NK cells|Toxicity (Per Patient)|Evaluation of Clinical Response (Per Patient)	New Approaches to Neuroblastoma Therapy Consortium|Nationwide Children's Hospital|United Therapeutics	Phase 1	24	Other|Industry	Interventional	Allocation: N/A|Intervention Model: Single Group Assignment|Masking: None (Open Label)|Primary Purpose: Treatment	NANT 2013-01	2018-11-16	2021-09-01	2022-08-01	2015-10-12		2021-01-20	Children's Hospital Los Angeles, Los Angeles, California, United States|UCSF Helen Diller Family Comprehensive Cancer Center, San Francisco, California, United States|AFLAC Cancer Center and Blood Disorders Service of Children's Healthcare of Atlanta - Egleston Campus, Atlanta, Georgia, United States|University of Chicago Comer Children's Hospital, Chicago, Illinois, United States|Childrens Hospi…		https://ClinicalTrials.gov/show/NCT02573896
mAb/ADC	GD2	13	NCT02743429	Phase II Study of Monoclonal Antibody ch14.18/CHO Continuous Infusion in Patients With Primary Refractory or Relapsed Neuroblastoma		Active, not recruiting	No Results Available	Neuroblastoma	Drug: dinutuximab beta	Anti-tumour activity of ch14.18/CHO continuous infusion|Progression-Free Survival|Safety and tolerability|Immunogenicity|Immunophenotyping|Antibody dependent cellular cytotoxicity (ADCC)|Complement dependent cytotoxicity (CDC)|Whole Blood Test (WBT)|Cytokines|Clearance (CL)|Volume distribution at steady state (Vdss)|mean residence time (MRT)|half-life time (t1/2)|Area Under the Curve (AUC)|Maximu…	University Medicine Greifswald|Children's Cancer Research Institute, Austria	Phase 2	40	Other	Interventional	Allocation: N/A|Intervention Model: Single Group Assignment|Masking: None (Open Label)|Primary Purpose: Treatment	APN311-304|2014-000588-42	2015-03-27	2023-12-01	2024-06-01	2016-04-19		2020-06-26	St. Anna Kinderkrebsforschung e.V. CHILDREN'S CANCER RESEARCH INSTITUTE, Wien, Austria|University Medicine Greifswald, Greifswald, Germany		https://ClinicalTrials.gov/show/NCT02743429
mAb/ADC	GD2	32	NCT01576692	Combination Chemotherapy, Monoclonal Antibody, and Natural Killer Cells in Treating Young Patients With Recurrent or Refractory Neuroblastoma		Completed	No Results Available	Neuroblastoma	Biological: Humanized anti-GD2 antibody|Drug: Chemotherapy|Other: Cytokines|Biological: Natural killer cells|Device: CliniMACS	Number of patients experiencing unacceptable toxicity associated with humanized anti-GD2 antibody/chemotherapy (course 1) and anti-GD2 antibody/chemotherapy/NK cells (course 2).|Response to treatment|Time to progression.|Event free survival.|Overall survival	St. Jude Children's Research Hospital|CURE Childhood Cancer, Inc.	Phase 1	34	Other	Interventional	Allocation: N/A|Intervention Model: Single Group Assignment|Masking: None (Open Label)|Primary Purpose: Treatment	GD2NK|NCI-2012-00495	2012-04-01	2014-10-01	2018-10-17	2012-04-12		2018-11-15	St. Jude Children's Research Hospital, Memphis, Tennessee, United States		https://ClinicalTrials.gov/show/NCT01576692
mAb/ADC	GD2	33	NCT03242603	Immunotherapy of Neuroblastoma Patients Using a Combination of Anti-GD2 and NK Cells	NKEXPGD2	Unknown status	No Results Available	Neuroblastoma Recurrent	Biological: Anti-GD2 in combination with NK cells	To measure tumor response after infusion of expanded activated haploidentical NK cells with anti-GD2. Response will be assessed as defined by Revised International Neuroblastoma Response Criteria 2017.|To measure the numbers of infused NK cells in peripheral blood at specific time-points after NK cell infusion|To measure cytokine levels in plasma at specific time-points after NK cell infusion	National University Hospital, Singapore	Phase 1|Phase 2	5	Other	Interventional	Allocation: N/A|Intervention Model: Single Group Assignment|Masking: None (Open Label)|Primary Purpose: Treatment	NKEXPGD2	2017-10-03	2019-08-15	2020-08-15	2017-08-08		2018-03-30	National University Hospital, Singapore, Singapore		https://ClinicalTrials.gov/show/NCT03242603
mAb/ADC	GD2	39	NCT04501757	Naxitamab and GM-CSF in People With Neuroblastoma		Approved for marketing	No Results Available	High-Risk Neuroblastoma	Biological: Naxitamab/GM-CSF		Memorial Sloan Kettering Cancer Center			Other	Expanded Access:Treatment IND/Protocol		20-227				2020-08-06		2021-04-14	Memorial Sloan Kettering Cancer Center, New York, New York, United States		https://ClinicalTrials.gov/show/NCT04501757
mAb/ADC	GD2	40	NCT04253015	A Post-Authorisation Safety Study Patient Registry of Patients With Neuroblastoma Being Treated With Dinutuximab Beta		Recruiting	No Results Available	Neuroblastoma	Other: Data-collection	Assessment of the severity of pain experienced by participants during treatment with dinutuximab beta|Number of participants using analgesics during treatment with dinutuximab beta|Incidence of neurotoxicity, visual impairment, capillary leak syndrome, cardiovascular events and hypersensitivity reactions|Number of participants experiencing serious adverse events (SAEs) and adverse drug reactions …	EusaPharma (UK) Limited|United BioSource, LLC		125	Industry	Observational	Observational Model: Cohort|Time Perspective: Prospective	EUSA DB 0001	2019-09-30	2032-03-31	2032-06-15	2020-02-05		2021-03-29	St. Anna Kinderkrebsforschung, Wien,, Vienna, Austria|Centre Oscar Lambret, Lille, France|HÃ´pital de la Timone, HÃ´pital des Enfants, Marseille, France|Institut Curie, Paris, France|Institut Gustave Roussy, Villejuif, France|CharitÃ© Berlin, Berlin, Germany|UniversitÃ¤tsmedizin Greifswald, Greifswald, Germany|Uniklinik KÃ¶ln, KÃ¶ln, Germany|IRCCS Istituto Giannina Gaslini, Genova, Italy|Uniwersy…		https://ClinicalTrials.gov/show/NCT04253015
mAb/ADC	GD2	47	NCT00450827	Iodine I 131 Monoclonal Antibody 3F8 and Bevacizumab in Treating Patients With Relapsed or Refractory Neuroblastoma		Completed	No Results Available	Neuroblastoma	Biological: bevacizumab|Biological: filgrastim|Procedure: autologous hematopoietic stem cell transplantation|Radiation: iodine I 131 monoclonal antibody 3F8	Maximum tolerated dose (MTD)	Memorial Sloan Kettering Cancer Center|National Cancer Institute (NCI)	Phase 1	25	Other|NIH	Interventional	Allocation: N/A|Intervention Model: Single Group Assignment|Masking: None (Open Label)|Primary Purpose: Treatment	06-072|P30CA008748|MSKCC-06072	2006-08-01	2015-08-01	2015-08-01	2007-03-22		2015-09-28	Memorial Sloan Kettering Cancer Center, New York, New York, United States		https://ClinicalTrials.gov/show/NCT00450827
mAb/ADC	GD2	81	NCT03033303	A Study of the Effect of Hu3F8/GM-CSF Immunotherapy Plus Isotretinoin in Patients in First Remission of High-Risk Neuroblastoma		Active, not recruiting	No Results Available	Neuroblastoma	Biological: Hu3F8|Drug: GM-CSF|Drug: Isotretinoin	relapse-free survival (RFS)	Memorial Sloan Kettering Cancer Center|Y-mAbs Therapeutics	Phase 2	59	Other|Industry	Interventional	Allocation: N/A|Intervention Model: Single Group Assignment|Masking: None (Open Label)|Primary Purpose: Treatment	16-1643	2017-01-23	2022-06-01	2022-06-01	2017-01-26		2020-12-11	Memorial Sloan Kettering Cancer Center, New York, New York, United States		https://ClinicalTrials.gov/show/NCT03033303
mAb/ADC	GD2	88	NCT00002458	Monoclonal Antibody Therapy in Treating Children With Metastatic Neuroblastoma in Second Remission		Completed	No Results Available	Neuroblastoma	Biological: monoclonal antibody 3F8		Memorial Sloan Kettering Cancer Center	Phase 2		Other	Interventional	Primary Purpose: Treatment	87-118|CDR0000075103|NCI-V88-0357	1987-11-01	2001-09-01	2001-09-01	2004-08-30		2013-06-05	Memorial Sloan-Kettering Cancer Center, New York, New York, United States		https://ClinicalTrials.gov/show/NCT00002458
mAb/ADC	GD2	91	NCT02693171	Post-Marketing Assessment of Immunogenicity and Safety of UnituxinÂ® in High-Risk Neuroblastoma Patients		Terminated	Has Results	Neuroblastoma	Drug: Dinutuximab	To Determine the Incidence of Human Anti-chimeric Antibody (HACA) in High-risk Neuroblastoma Patients Treated With Unituxin Combination Therapy.|To Determine the Incidence of Targeted Immune-related Adverse Events (AEs) During Treatment With Dinutuximab Combination Therapy in High-risk Neuroblastoma Subjects.|To Determine the Incidence of Neutralizing Antibody (NAb) in Patients With Human Anti-ch…	United Therapeutics		13	Industry	Observational	Observational Model: Cohort|Time Perspective: Prospective	DIV-NB-401	2016-03-15	2016-12-19	2016-12-19	2016-02-26	2019-08-05	2019-08-05	University Of Alabama At Birmingham, Birmingham, Alabama, United States|Arkansas Children's Hospital, Little Rock, Arkansas, United States|Children's Hospital Los Angeles, Los Angeles, California, United States|Children's Hospital of Orange County, Orange, California, United States|Rady Children's Hospital- San Diego, San Diego, California, United States|University of Chicago, Chicago, Illinois, …		https://ClinicalTrials.gov/show/NCT02693171
mAb/ADC	GD2	112	NCT04560166	IT With or Without Naxitamab and GM CSF in Patients With High-Risk Neuroblastoma		Not yet recruiting	No Results Available	Neuroblastoma Recurrent	Drug: irinotecan and temozolomide and naxitamab and GM CSF|Drug: irinotecan and temozolomide	Objective response rate (ORR)|ORR after 2 cycles|Duration of response (DoR)|Complete response (CR) rate|CR rate after 2 cycles|Minor response (MR) rate|MR or better rate|CR in Bone Marrow (BM)|Time to first subsequent anti-cancer treatment or death|Progression free survival (PFS)|PFS|PFS at 2 years|Overall survival (OS)|Overall survival (OS) at 2 years|Incidence of adverse events (AEs) and seriou…	Y-mAbs Therapeutics	Phase 3	117	Industry	Interventional	Allocation: Randomized|Intervention Model: Parallel Assignment|Masking: Single (Outcomes Assessor)|Primary Purpose: Treatment	203	2020-12-31	2024-12-31	2024-12-31	2020-09-23		2020-10-08	The University of Hong Kong, Hong Kong, Hong Kong|Semmelweis University 2nd Department of Pediatrics, Budapest, Hungary|Asan Medical Center Children's Hospital, Seoul, Korea, Republic of|Seoul National University Hospital, Seoul, Korea, Republic of|National Medical Research Center Pediatric Hematology, Oncology and Immunology n.a Dmitry Rogachev, Moscow, Russian Federation|Research Institute of P…		https://ClinicalTrials.gov/show/NCT04560166
mAb/ADC	GD2	113	NCT02100930	Anti-GD2 3F8 Monoclonal Antibody and GM-CSF for High-Risk Neuroblastoma		Completed	Has Results	Neuroblastoma	Biological: Anti-GD2 3F8 Monoclonal Antibody|Drug: GM-CSF (granulocyte-macrophage colony-stimulating factor)|Drug: oral isotretinoin	Therapeutic Response|Complete Remission	Memorial Sloan Kettering Cancer Center	Not Applicable	69	Other	Interventional	Allocation: N/A|Intervention Model: Single Group Assignment|Masking: None (Open Label)|Primary Purpose: Treatment	13-260	2014-03-01	2019-03-07	2019-03-07	2014-04-01	2020-02-28	2020-02-28	Memorial Sloan Kettering Cancer Center, New York, New York, United States	Study Protocol and Statistical Analysis Plan, https://ClinicalTrials.gov/ProvidedDocs/30/NCT02100930/Prot_SAP_000.pdf	https://ClinicalTrials.gov/show/NCT02100930
mAb/ADC	GD2	116	NCT00002560	Monoclonal Antibody Therapy Plus Sargramostin in Treating Patients With Advanced Neuroblastoma		Completed	No Results Available	Neuroblastoma	Biological: monoclonal antibody 3F8|Biological: sargramostim		Memorial Sloan Kettering Cancer Center	Phase 2	40	Other	Interventional	Primary Purpose: Treatment	94-018|CDR0000063466|NCI-V94-0416	1994-02-01	2005-04-01	2005-04-01	2003-01-27		2013-06-28	Memorial Sloan-Kettering Cancer Center, New York, New York, United States		https://ClinicalTrials.gov/show/NCT00002560
mAb/ADC	GD2	117	NCT00492167	Beta-Glucan and Monoclonal Antibody 3F8 in Treating Patients With Metastatic Neuroblastoma		Active, not recruiting	No Results Available	Neuroblastoma	Biological: beta-glucan|Biological: monoclonal antibody 3F8|Other: immunohistochemistry staining method|Other: laboratory biomarker analysis	Toxicity	Memorial Sloan Kettering Cancer Center|National Cancer Institute (NCI)	Phase 1	45	Other|NIH	Interventional	Allocation: N/A|Intervention Model: Single Group Assignment|Masking: None (Open Label)|Primary Purpose: Treatment	05-073|MSKCC-05073	2005-08-01	2021-08-01	2021-08-01	2007-06-27		2020-11-09	Memorial Sloan Kettering Cancer Center, New York, New York, United States		https://ClinicalTrials.gov/show/NCT00492167
mAb/ADC	GD2	120	NCT00037011	Beta-Glucan and Monoclonal Antibody in Treating Patients With Metastatic Neuroblastoma		Completed	No Results Available	Neuroblastoma	Biological: beta-glucan|Biological: monoclonal antibody 3F8		Memorial Sloan Kettering Cancer Center|National Cancer Institute (NCI)	Phase 1		Other|NIH	Interventional	Primary Purpose: Treatment	01-075|P30CA008748|MSKCC-01075|NCI-G02-2067	2001-11-01	2005-01-01		2003-01-27		2013-01-18	Memorial Sloan-Kettering Cancer Center, New York, New York, United States		https://ClinicalTrials.gov/show/NCT00037011
mAb/ADC	GD2	143	NCT00450307	Monoclonal Antibody 3F8 and GM-CSF in Treating Young Patients With High-Risk, Refractory or Relapsed Neuroblastoma		Completed	No Results Available	Neuroblastoma	Biological: monoclonal antibody 3F8|Biological: sargramostim	Maximum tolerated dose of monoclonal antibody 3F8|Anti-neuroblastoma effects of monoclonal antibody 3F8 and sargramostim (GM-CSF)	Memorial Sloan Kettering Cancer Center|National Cancer Institute (NCI)	Phase 1	32	Other|NIH	Interventional	Allocation: N/A|Intervention Model: Single Group Assignment|Masking: None (Open Label)|Primary Purpose: Treatment	05-015|MSKCC-05015	2005-06-01	2013-04-01	2013-04-01	2007-03-22		2013-10-16	Memorial Sloan-Kettering Cancer Center, New York, New York, United States		https://ClinicalTrials.gov/show/NCT00450307
mAb/ADC	GD2	149	NCT03189706	Study of Chemoimmunotherapy for High-Risk Neuroblastoma		Active, not recruiting	No Results Available	Neuroblastoma (NB)	Drug: Irinotecan|Drug: temozolomide|Biological: Hu3F8|Drug: GM-CSF	Number of participants with treatment-related adverse events as assessed by CTCAE v4.0|response rate (CR+PR)	Memorial Sloan Kettering Cancer Center|Y-Mabs, Inc	Early Phase 1	48	Other	Interventional	Allocation: N/A|Intervention Model: Single Group Assignment|Masking: None (Open Label)|Primary Purpose: Treatment	17-251	2017-06-12	2022-06-01	2022-06-01	2017-06-16		2021-04-29	Memorial Sloan Kettering Cancer Center, New York, New York, United States		https://ClinicalTrials.gov/show/NCT03189706
mAb/ADC	GD2	152	NCT01757626	Combination Therapy of Antibody Hu3F8 With Granulocyte- Macrophage Colony Stimulating Factor (GM-CSF) in Patients With Relapsed/Refractory High-Risk Neuroblastoma		Active, not recruiting	No Results Available	Neuroblastoma	Biological: Hu3F8 With GM-CSF	maximum tolerated dosage|assess the toxicity|pharmacokinetics of hu3F8|assess activity of hu3F8 plus GM-CSF against HR-NB|quantitate the response of marrow NB	Memorial Sloan Kettering Cancer Center|Y-mAbs Therapeutics	Phase 1|Phase 2	186	Other|Industry	Interventional	Allocation: Non-Randomized|Intervention Model: Single Group Assignment|Masking: None (Open Label)|Primary Purpose: Treatment	12-230	2012-12-01	2023-12-01	2023-12-01	2012-12-31		2021-05-03	Memorial Sloan Kettering Cancer Center, New York, New York, United States		https://ClinicalTrials.gov/show/NCT01757626
mAb/ADC	GD2	154	NCT01662804	Humanized 3F8 Monoclonal Antibody (Hu3F8) When Combined With Interleukin-2 in Patients With High-Risk Neuroblastoma and GD2-positive Solid Tumors		Completed	No Results Available	Neuroblastoma	Drug: 3F8 Monoclonal Antibody Combined with Interleukin-2	maximum tolerated dosage|pharmacokinetics|anti-tumor activity|biologic correlates with hu3F8 dose|quantification of pain	Memorial Sloan Kettering Cancer Center	Phase 1	14	Other	Interventional	Allocation: N/A|Intervention Model: Single Group Assignment|Masking: None (Open Label)|Primary Purpose: Treatment	12-116	2012-08-06	2021-05-25	2021-05-25	2012-08-10		2021-05-27	Memorial Sloan Kettering Cancer Center, New York, New York, United States		https://ClinicalTrials.gov/show/NCT01662804
mAb/ADC	GD2	155	NCT01419834	Humanized 3F8 Monoclonal Antibody (Hu3F8) in Patients With High-Risk Neuroblastoma and GD2-Positive Tumors		Active, not recruiting	No Results Available	Neuroblastoma	Biological: Humanized 3F8 Monoclonal Antibody (Hu3F8)	maximum tolerated dosage (MTD)|pharmacokinetics of hu3F8|To assess activity of hu3F8 against NB and other GD2-positive tumors.|To quantitate pain during hu3F8 treatment	Memorial Sloan Kettering Cancer Center|Band of Parents|Y-mAbs Therapeutics	Phase 1	68	Other|Industry	Interventional	Allocation: N/A|Intervention Model: Single Group Assignment|Masking: None (Open Label)|Primary Purpose: Treatment	11-009	2011-08-01	2021-08-01	2021-08-01	2011-08-18		2020-08-25	Memorial Sloan Kettering Cancer Center, New York, New York, United States		https://ClinicalTrials.gov/show/NCT01419834
mAb/ADC	GD2	158	NCT00004110	Monoclonal Antibody Therapy Plus Etoposide in Treating Patients With Neuroblastoma		Completed	No Results Available	Neuroblastoma	Biological: monoclonal antibody 3F8|Drug: etoposide|Drug: isotretinoin		Memorial Sloan Kettering Cancer Center|National Cancer Institute (NCI)	Phase 2		Other|NIH	Interventional	Masking: None (Open Label)|Primary Purpose: Treatment	MSKCC-IRB-99033|CDR0000067333|NCI-G99-1599	1999-08-01	2004-09-01		2003-01-27		2013-10-31	Memorial Sloan-Kettering Cancer Center, New York, New York, United States		https://ClinicalTrials.gov/show/NCT00004110
mAb/ADC	GD2	166	NCT02258815	CH14.18 1021 Antibody and IL2 After Haplo SCT in Children With Relapsed Neuroblastoma		Unknown status	No Results Available	Neuroblastoma Recurrent	Drug: ch14.18/CHO	Success of treatment|Anti tumour responses|Pharmakoinetics|NK Cell aktivation and proliferation	University Children's Hospital Tuebingen	Phase 2	35	Other	Interventional	Allocation: N/A|Intervention Model: Single Group Assignment|Masking: None (Open Label)|Primary Purpose: Treatment	EudraCT:2009-015936-14	2010-08-01	2014-12-01	2015-12-01	2014-10-07		2014-10-07	University Hospital Graz, Graz, Austria|St. Anna Childrens Hospital, Vienna, Austria|University Hospital Greifswald, Greifswald, Germany|University Hospital Tuebingen, Tuebingen, Germany		https://ClinicalTrials.gov/show/NCT02258815
mAb/ADC	GD2	170	NCT01183897	3F8/GM-CSF Immunotherapy Plus 13-Cis-Retinoic Acid for Primary Refractory Neuroblastoma in Bone Marrow		Completed	Has Results	Neuroblastoma	Biological: 3F8/GM-CSF Immunotherapy Plus 13-Cis-Retinoic	Assess the Activity of High-dose 3F8/GM-CSF|Apply Real-time Quantitative RT-PCR|Monitor Safety of the High-dose Antibody Treatment	Memorial Sloan Kettering Cancer Center	Phase 2	31	Other	Interventional	Allocation: N/A|Intervention Model: Single Group Assignment|Masking: None (Open Label)|Primary Purpose: Treatment	09-161	2010-08-12	2018-09-25	2018-09-25	2010-08-18	2019-08-13	2019-08-13	Memorial Sloan-Kettering Cancer Center, New York, New York, United States	Study Protocol and Statistical Analysis Plan, https://ClinicalTrials.gov/ProvidedDocs/97/NCT01183897/Prot_SAP_000.pdf	https://ClinicalTrials.gov/show/NCT01183897
mAb/ADC	GD2	173	NCT00089258	Biological Therapy in Treating Patients With Neuroblastoma That Has Not Responded to Previous Treatment		Completed	No Results Available	Neuroblastoma	Biological: beta-glucan|Biological: monoclonal antibody 3F8|Biological: sargramostim|Drug: isotretinoin	Disease response as assessed by PT-PC at the end of 4 courses	Memorial Sloan Kettering Cancer Center|National Cancer Institute (NCI)	Phase 2	74	Other|NIH	Interventional	Masking: None (Open Label)|Primary Purpose: Treatment	04-050|MSKCC-04050	2004-07-01	2006-11-01		2004-08-05		2013-01-17	Memorial Sloan-Kettering Cancer Center, New York, New York, United States		https://ClinicalTrials.gov/show/NCT00089258
mAb/ADC	GD2	174	NCT00072358	Monoclonal Antibody 3F8 and Sargramostim in Treating Patients With Neuroblastoma		Completed	No Results Available	Neuroblastoma	Biological: anti-GD2 murine IgG3 monoclonal antibody 3F8	Efficacy at completion of treatment|Relapse-free survival every 3 months|Compare granulocyte activation in patients treated with short-term vs prolonged daily exposure to sargramostim (GM-CSF) after 4 courses|Simplify treatment with consequent reduction in cost	Memorial Sloan Kettering Cancer Center|National Cancer Institute (NCI)	Phase 2	327	Other|NIH	Interventional	Allocation: Non-Randomized|Intervention Model: Parallel Assignment|Masking: None (Open Label)|Primary Purpose: Treatment	03-077|MSKCC-03077	2003-07-01	2021-01-15	2021-01-15	2003-11-06		2021-01-29	Memorial Sloan-Kettering Cancer Center, New York, New York, United States		https://ClinicalTrials.gov/show/NCT00072358
mAb/ADC	GD2	178	NCT01183884	3F8/GM-CSF Immunotherapy Plus 13-Cis-Retinoic Acid for Consolidation of Second or Greater Remission of High-Risk Neuroblastoma		Terminated	Has Results	Neuroblastoma	Biological: 3F8/GM-CSF Immunotherapy Plus 13-Cis-Retinoic Acid	Assess the Impact of High-dose 3F8/GM-CSF on Relapse-free Survival|Apply Real-time Quantitative RT-PCR to Test the Hypothesis That the Minimal Residual Disease Content of Bone Marrow|Monitor Safety of the High-dose Antibody Treatment	Memorial Sloan Kettering Cancer Center	Phase 2	46	Other	Interventional	Allocation: N/A|Intervention Model: Single Group Assignment|Masking: None (Open Label)|Primary Purpose: Treatment	09-160	2010-08-01	2018-11-09	2018-11-09	2010-08-18	2019-11-14	2019-11-14	Memorial Sloan-Kettering Cancer Center, New York, New York, United States	Study Protocol and Statistical Analysis Plan, https://ClinicalTrials.gov/ProvidedDocs/84/NCT01183884/Prot_SAP_000.pdf	https://ClinicalTrials.gov/show/NCT01183884
mAb/ADC	GD2	182	NCT01183429	3F8/GM-CSF Immunotherapy Plus 13-Cis-Retinoic Acid for Consolidation of First Remission After Non-Myeloablative Therapy in Patients With High-Risk Neuroblastoma		Completed	Has Results	Neuroblastoma	Drug: 3F8 and 13-cis-retinoic acid	Assess the Impact of High-dose 3F8/GM-CSF|Apply Real-time Quantitative RT-PCR|Monitor Safety of the High-dose Antibody Treatment	Memorial Sloan Kettering Cancer Center	Phase 2	39	Other	Interventional	Allocation: N/A|Intervention Model: Single Group Assignment|Masking: None (Open Label)|Primary Purpose: Treatment	09-159	2010-08-12	2018-09-13	2018-09-13	2010-08-17	2019-08-13	2019-08-13	Memorial Sloan Kettering Cancer Center, New York, New York, United States	Study Protocol and Statistical Analysis Plan, https://ClinicalTrials.gov/ProvidedDocs/29/NCT01183429/Prot_SAP_000.pdf	https://ClinicalTrials.gov/show/NCT01183429
mAb/ADC	GD2	185	NCT00969722	A Study of MAb-3F8 Plus Granulocyte-Macrophage Colony-Stimulating Factor (GM-CSF) Versus 13-cis-Retinoic Acid (RA) Plus GM-CSF in Primary Refractory Neuroblastoma Patients		Terminated	No Results Available	Primary Refractory Neuroblastoma	Biological: MAb-3F8|Biological: Subcutaneous Granulocyte Macrophage Colony Stimulating Factor (GM-CSF)|Biological: 13-cis-Retinoic Acid	To compare the proportion of patients achieving a complete bone marrow response measured by an absence of histological evidence of bone marrow disease and by MIBG scan after two cycles of treatment.|A comparison in treatment arms for disease response as measured by CT/MRI scan and urine catecholamines, MIBG extent of disease scores, disease response in cross-over patients.	United Therapeutics	Phase 2	1	Industry	Interventional	Allocation: Randomized|Intervention Model: Parallel Assignment|Masking: None (Open Label)|Primary Purpose: Treatment	3F8-NB-201	2009-08-01	2010-08-01		2009-09-01		2013-03-08	Phoenix Children's Hospital, Phoenix, Arizona, United States|Rady Children's Hospital of San Diego, San Diego, California, United States|Georgetown Medical Center, Washington, District of Columbia, United States|All Children's Hospital in Florida, St. Petersburg, Florida, United States|LSU Health Sciences Center; Children's Hospital, New Orleans, Louisiana, United States|Children's Hospitals and …		https://ClinicalTrials.gov/show/NCT00969722
mAb/ADC	GD2	199	NCT01711554	Lenalidomide and Dinutuximab With or Without Isotretinoin in Treating Younger Patients With Refractory or Recurrent Neuroblastoma		Active, not recruiting	No Results Available	Recurrent Neuroblastoma|Refractory Neuroblastoma	Biological: Dinutuximab|Drug: Isotretinoin|Other: Laboratory Biomarker Analysis|Drug: Lenalidomide|Other: Pharmacological Study	Maximum tolerated dose defined as the highest dose level tested at which 0/6 or 1/6 patients experience dose-limiting toxicity (DLT) graded using National Cancer Institute (NCI) Common Toxicity Criteria for Adverse Events (CTCAE) criteria, version 4.0|Recommended phase II dose|Overall survival|Event-free survival|Changes in the levels of T cells, natural killer (NK) cells, monocytes, cytokines, a…	National Cancer Institute (NCI)	Phase 1	27	NIH	Interventional	Allocation: N/A|Intervention Model: Single Group Assignment|Masking: None (Open Label)|Primary Purpose: Treatment	NCI-2012-02011|CDR0000741991|N2011-04|NANT 11-04|NANT N2011-04|P01CA081403	2013-02-04	2018-09-14		2012-10-22		2021-03-08	Children's Hospital Los Angeles, Los Angeles, California, United States|Lucile Packard Children's Hospital Stanford University, Palo Alto, California, United States|UCSF Medical Center-Parnassus, San Francisco, California, United States|Children's Hospital Colorado, Aurora, Colorado, United States|Children's Healthcare of Atlanta - Egleston, Atlanta, Georgia, United States|University of Chicago C…		https://ClinicalTrials.gov/show/NCT01711554
mAb/ADC	GD2	203	NCT01041638	Monoclonal Antibody Ch14.18, Sargramostim, Aldesleukin, and Isotretinoin After Autologous Stem Cell Transplant in Treating Patients With Neuroblastoma		Active, not recruiting	Has Results	High Risk Neuroblastoma	Biological: Aldesleukin|Other: Diagnostic Laboratory Biomarker Analysis|Biological: Dinutuximab|Drug: Isotretinoin|Biological: Sargramostim	Percentage of Patients Who Experienced a Significant (CTC Grade 3-5) Nonhematologic Toxicity of Interest (Pain, Hypotension, Allergic Reactions, Capillary Leak Syndrome, or Fever).|Event-free Survival (EFS)|Overall Survival (OS)	National Cancer Institute (NCI)	Phase 3	105	NIH	Interventional	Allocation: N/A|Intervention Model: Single Group Assignment|Masking: None (Open Label)|Primary Purpose: Treatment	NCI-2011-01997|COG-ANBL0931|ANBL0931|CDR0000662673|U10CA098543	2009-12-21	2014-04-14		2010-01-01	2015-02-19	2021-04-01	Loma Linda University Medical Center, Loma Linda, California, United States|Children's Hospital Los Angeles, Los Angeles, California, United States|Children's Hospital of Orange County, Orange, California, United States|Lucile Packard Children's Hospital Stanford University, Palo Alto, California, United States|Rady Children's Hospital - San Diego, San Diego, California, United States|UCSF Medica…		https://ClinicalTrials.gov/show/NCT01041638
mAb/ADC	GD2	205	NCT02641782	NB2013-HR German (GPOH) / Dutch (DCOG) Trial	NB2013-HR	Terminated	No Results Available	Neuroblastoma	Drug: antibody ch14.18|Drug: GM-CSF|Drug: IL-2 i.v.|Drug: IL-2 s.c.|Drug: Retinoic acid	toxic death or relevant grade 4 toxicity|Reduction of key side effects|Maximum of antibody-related pain|Comparative pharmacokinetics	University of Cologne	Phase 2	3	Other	Interventional	Allocation: Randomized|Intervention Model: Parallel Assignment|Masking: None (Open Label)|Primary Purpose: Treatment	Uni-Koeln-1694	2015-11-01	2016-12-23	2017-01-30	2015-12-29		2017-02-02	University of Cologne, Cologne, Germany		https://ClinicalTrials.gov/show/NCT02641782
mAb/ADC	GD2	214	NCT02650648	Humanized Anti-GD2 Antibody Hu3F8 and Allogeneic Natural Killer Cells for High-Risk Neuroblastoma		Active, not recruiting	No Results Available	Neuroblastoma|High-Risk	Drug: cyclophosphamide|Biological: NK cells|Biological: hu3F8|Drug: rIL-2	The number patient responses observed at each dose level	Memorial Sloan Kettering Cancer Center|Y-mAbs Therapeutics	Phase 1	85	Other|Industry	Interventional	Allocation: N/A|Intervention Model: Single Group Assignment|Masking: None (Open Label)|Primary Purpose: Treatment	15-272|5415	2016-01-01	2022-01-01	2022-01-01	2016-01-08		2020-10-05	Memorial Sloan Kettering Cancer Center, New York, New York, United States		https://ClinicalTrials.gov/show/NCT02650648
mAb/ADC	GD2	215	NCT01704872	ch14.18/CHO Bridging Study		Completed	No Results Available	Neuroblastoma	Drug: ch14.18/CHO	Adverse events as a measure of safety/tolerability|Measure ch14.18/CHO levels|Systemic immune modulation|ch14.18/CHO immunogenicity|Anti-tumour response	St. Anna Kinderkrebsforschung|St. Anna Children's Hospital, Vienna|Charite University, Berlin, Germany|Istituto Giannina Gaslini	Phase 1	16	Other	Interventional	Allocation: N/A|Intervention Model: Single Group Assignment|Masking: None (Open Label)|Primary Purpose: Treatment	SIOPENRNET001|2005-001267-63	2005-07-01	2006-02-01	2012-03-01	2012-10-12		2020-10-22	St Anna Kinderspital, Vienna, Austria|Charite Children's Hospital, Berlin, Germany|Gaslini Children's Hospital, Genova, Italy		https://ClinicalTrials.gov/show/NCT01704872
mAb/ADC	GD2	221	NCT00877110	Anti-GD2 3F8 Antibody and Allogeneic Natural Killer Cells for High-Risk Neuroblastoma		Completed	No Results Available	Neuroblastoma|Bone Marrow, Sympathetic Nervous System	Drug: cyclophosphamide, vincristine, topotecan ,allogeneic NK cells & 3F8	Assess the feasibility and safety of administering allogeneic haploidentical NK infusions with 3F8 in patients with high-risk NB|Estimate the anti-NB effect of allogeneic NK infusions plus 3F8|Assess the impact of KIR/HLA immunogenetics on disease response to NK/3F8|Assess the relationship between CD16 polymorphism and ADCC in vitro	Memorial Sloan Kettering Cancer Center	Phase 1	71	Other	Interventional	Allocation: N/A|Intervention Model: Single Group Assignment|Masking: None (Open Label)|Primary Purpose: Treatment	09-011|MSKCC09011 FDR004128	2009-04-02	2019-01-07	2019-01-07	2009-04-07		2019-01-10	Memorial Sloan Kettering Cancer Center, New York, New York, United States		https://ClinicalTrials.gov/show/NCT00877110
mAb/ADC	GD2	233	NCT03332667	MIBG With Dinutuximab +/- Vorinostat		Recruiting	No Results Available	Neuroblastoma	Radiation: 131I-MIBG|Drug: Ch14.18 Monoclonal Antibody|Drug: Vorinostat	Determination of maximum tolerated dose (MTD) and recommended Phase II dose (RP2D) of 131I-MIBG with Dinutuximab|Determination of maximum tolerated dose (MTD) and recommended Phase II dose (RP2D) of vorinostat in combination with 131I-MIBG and Dinutuximab|To define and describe the toxicities of 131I-MIBG in combination with dinutuximab administered on this schedule to this population.|To define …	New Approaches to Neuroblastoma Therapy Consortium|United Therapeutics	Phase 1	32	Other|Industry	Interventional	Allocation: Non-Randomized|Intervention Model: Single Group Assignment|Masking: None (Open Label)|Primary Purpose: Treatment	NANT2017-01	2018-09-05	2021-09-01	2022-03-01	2017-11-06		2021-01-20	Children's Hospital Los Angeles, Los Angeles, California, United States|UCSF Helen Diller Family Comprehensive Cancer Center, San Francisco, California, United States|Children Hospital of Colorado, Aurora, Colorado, United States|AFLAC Cancer Center and Blood Disorders Service of Children's Healthcare of Atlanta - Egleston Campus, Atlanta, Georgia, United States|University of Chicago, Comer Child…		https://ClinicalTrials.gov/show/NCT03332667
mAb/ADC	GD2	238	NCT04385277	Treatment With Dinutuximab, Sargramostim (GM-CSF), and Isotretinoin in Combination With Irinotecan and Temozolomide After Intensive Therapy for People With High-Risk Neuroblastoma (NBL)		Recruiting	No Results Available	Ganglioneuroblastoma, Nodular|High Risk Neuroblastoma	Biological: Dinutuximab|Drug: Irinotecan|Drug: Isotretinoin|Biological: Sargramostim|Drug: Temozolomide	Proportion of patients who complete 5 cycles of dinutuximab + chemotherapy without progressive disease (PD)|Event-free survival (EFS)|Overall survival (OS)	Children's Oncology Group|National Cancer Institute (NCI)	Phase 2	40	Other|NIH	Interventional	Allocation: N/A|Intervention Model: Single Group Assignment|Masking: None (Open Label)|Primary Purpose: Treatment	ANBL19P1|NCI-2020-02950|U10CA180886	2020-11-30	2022-12-31	2022-12-31	2020-05-12		2021-05-25	Arkansas Children's Hospital, Little Rock, Arkansas, United States|Kaiser Permanente Downey Medical Center, Downey, California, United States|Children's Hospital Los Angeles, Los Angeles, California, United States|Children's Hospital of Orange County, Orange, California, United States|UCSF Medical Center-Mission Bay, San Francisco, California, United States|Children's Hospital Colorado, Aurora, C…		https://ClinicalTrials.gov/show/NCT04385277
mAb/ADC	GD2	241	NCT03786783	Dinutuximab, Sargramostim, and Combination Chemotherapy in Treating Patients With Newly Diagnosed High-Risk Neuroblastoma Undergoing Stem Cell Transplant		Active, not recruiting	No Results Available	Ganglioneuroblastoma|High Risk Neuroblastoma	Procedure: Autologous Hematopoietic Stem Cell Transplantation|Drug: Carboplatin|Drug: Cisplatin|Drug: Cyclophosphamide|Drug: Dexrazoxane|Biological: Dinutuximab|Drug: Doxorubicin|Drug: Etoposide|Radiation: External Beam Radiation Therapy|Drug: Isotretinoin|Drug: Melphalan|Biological: Sargramostim|Drug: Thiotepa|Drug: Topotecan|Drug: Vincristine	Incidence of unacceptable toxicity|Proportion of patients who are feasibility "failure"|Response rate|Event-free survival|Overall survival	National Cancer Institute (NCI)	Phase 2	45	NIH	Interventional	Allocation: N/A|Intervention Model: Single Group Assignment|Masking: None (Open Label)|Primary Purpose: Treatment	NCI-2018-03732|ANBL17P1|U10CA180886	2019-01-14	2021-12-31	2021-12-31	2018-12-26		2021-05-27	Children's Hospital Los Angeles, Los Angeles, California, United States|Children's National Medical Center, Washington, District of Columbia, United States|Dana-Farber Cancer Institute, Boston, Massachusetts, United States|NYP/Columbia University Medical Center/Herbert Irving Comprehensive Cancer Center, New York, New York, United States|Children's Hospital of Pittsburgh of UPMC, Pittsburgh, Penn…		https://ClinicalTrials.gov/show/NCT03786783
mAb/ADC	GD2	244	NCT00005576	Monoclonal Antibody Therapy With Sargramostim and Interleukin-2 in Treating Children With Neuroblastoma		Completed	No Results Available	Disseminated Neuroblastoma|Recurrent Neuroblastoma|Regional Neuroblastoma	Biological: monoclonal antibody Ch14.18|Drug: isotretinoin|Biological: aldesleukin|Biological: sargramostim	Maximum tolerated dose of monoclonal antibody (MOAB) ch14.18 when combined with sargramostim and IL-2 after autologous bone marrow or peripheral blood stem cell rescue in children with neuroblastoma	National Cancer Institute (NCI)	Phase 1	6	NIH	Interventional	Allocation: N/A|Intervention Model: Single Group Assignment|Masking: None (Open Label)|Primary Purpose: Treatment	NCI-2012-01527|0935|CDR0000063533	2001-01-01	2002-03-01		2003-11-05		2013-01-16	Children's Oncology Group, Arcadia, California, United States		https://ClinicalTrials.gov/show/NCT00005576
mAb/ADC	GD2	249	NCT02169609	Safety Study of Dinutuximab Combined With Immunotherapy to Treat Neuroblastoma		Unknown status	No Results Available	Neuroblastoma|Neoplasm, Residual|Effects of Immunotherapy	Drug: Dinutuximab. Immunotherapy	Number of Participants with Serious and Non-Serious Adverse Events|Relapse-free survival	FundaciÃ³ Sant Joan de DÃ©u	Phase 2	25	Other	Interventional	Allocation: N/A|Intervention Model: Single Group Assignment|Masking: None (Open Label)|Primary Purpose: Treatment	HSJD-HR-NB-Ch14.18	2015-11-01	2019-05-01	2019-05-01	2014-06-23		2018-07-31	Hospital Sant Joan de Deu, Barcelona, Spain		https://ClinicalTrials.gov/show/NCT02169609
mAb/ADC	GD2	251	NCT01183416	High-Dose 3F8/GM-CSF Immunotherapy Plus 13-Cis-Retinoic Acid for Consolidation of First Remission After Myeloablative Therapy and Autologous Stem-Cell Transplantation		Completed	Has Results	Neuroblastoma	Drug: 3F8 monoclonal antibody and 13-cis-Retinoic Acid	Assess the Impact of High-dose 3F8/GM-CSF on Relapse-free Survival|Apply Real-time Quantitative RT-PCR to Test the Hypothesis That the Minimal Residual Disease Content of Bone Marrow|Monitor Safety of the High-dose Antibody Treatment	Memorial Sloan Kettering Cancer Center	Phase 2	4	Other	Interventional	Allocation: N/A|Intervention Model: Single Group Assignment|Masking: None (Open Label)|Primary Purpose: Treatment	09-158	2010-08-01	2018-10-31	2018-10-31	2010-08-17	2019-10-09	2019-10-09	Memorial Sloan-Kettering Cancer Center, New York, New York, United States	Study Protocol and Statistical Analysis Plan, https://ClinicalTrials.gov/ProvidedDocs/16/NCT01183416/Prot_SAP_000.pdf	https://ClinicalTrials.gov/show/NCT01183416
mAb/ADC	GD2	265	NCT03794349	Irinotecan Hydrochloride, Temozolomide, and Dinutuximab With or Without Eflornithine in Treating Patients With Relapsed or Refractory Neuroblastoma		Suspended	No Results Available	High Risk Neuroblastoma|Recurrent Ganglioneuroblastoma|Refractory Ganglioneuroblastoma	Biological: Dinutuximab|Drug: Eflornithine Hydrochloride|Drug: Irinotecan Hydrochloride|Biological: Sargramostim|Drug: Temozolomide	Response rate|Progression-free survival (PFS)|Overall survival (OS)|Incidence of adverse events >= Grade 3 (Regimen B)	Children's Oncology Group|National Cancer Institute (NCI)	Phase 2	95	Other|NIH	Interventional	Allocation: Randomized|Intervention Model: Parallel Assignment|Masking: None (Open Label)|Primary Purpose: Treatment	ANBL1821|NCI-2018-03377|U10CA180886	2019-05-28	2024-03-31	2024-03-31	2019-01-07		2021-05-25	Children's Hospital of Alabama, Birmingham, Alabama, United States|Arkansas Children's Hospital, Little Rock, Arkansas, United States|Kaiser Permanente Downey Medical Center, Downey, California, United States|Children's Hospital Los Angeles, Los Angeles, California, United States|Cedars Sinai Medical Center, Los Angeles, California, United States|Valley Children's Hospital, Madera, California, Un…		https://ClinicalTrials.gov/show/NCT03794349
mAb/ADC	GD2	285	NCT00026312	Isotretinoin With or Without Dinutuximab, Aldesleukin, and Sargramostim Following Stem Cell Transplant in Treating Patients With Neuroblastoma		Active, not recruiting	Has Results	Localized Resectable Neuroblastoma|Localized Unresectable Neuroblastoma|Recurrent Neuroblastoma|Regional Neuroblastoma|Stage 4 Neuroblastoma|Stage 4S Neuroblastoma	Biological: Aldesleukin|Biological: Dinutuximab|Drug: Isotretinoin|Other: Laboratory Biomarker Analysis|Other: Pharmacological Study|Other: Quality-of-Life Assessment|Biological: Sargramostim	Event-Free Survival (EFS)|Event-Free Survival (EFS) of Patients From the Non-randomized Portion of the Trial|Incidence of Toxicities Assessed Using Common Terminology Criteria for Adverse Events Version 4.0|Number of Courses of Therapy Delivered|Overall Survival (OS)|Overall Survival (OS) of Patients From the Non-randomized Portion of the Trial	National Cancer Institute (NCI)	Phase 3	1449	NIH	Interventional	Allocation: Randomized|Intervention Model: Parallel Assignment|Masking: None (Open Label)|Primary Purpose: Treatment	NCI-2009-01064|s14-01661|COG-ANBL0032|PANBL0032_A33PAMDREVW01|CDR0000069018|ANBL0032|U10CA180886|U10CA030969|U10CA098543	2001-10-18	2012-01-12		2003-01-27	2017-03-29	2021-04-05	Children's Hospital of Alabama, Birmingham, Alabama, United States|University of Alabama at Birmingham Cancer Center, Birmingham, Alabama, United States|Providence Alaska Medical Center, Anchorage, Alaska, United States|Phoenix Childrens Hospital, Phoenix, Arizona, United States|Banner University Medical Center - Tucson, Tucson, Arizona, United States|Arkansas Children's Hospital, Little Rock, Ar…		https://ClinicalTrials.gov/show/NCT00026312
mAb/ADC	GD2	294	NCT00743496	A Phase I Trial Of The Humanized Anti-GD2 Antibody In Children And Adolescents With Neuroblastoma, Osteosarcoma, Ewing Sarcoma and Melanoma		Completed	No Results Available	Neuroblastoma|Melanoma|Osteosarcoma|Ewing Sarcoma	Biological: Anti-GD2 antibody	Determine maximum tolerated dose and dose-limiting toxicity of the humanized monoclonal anti-GD2 antibody, hu14.18K322A, in research participants with neuroblastoma, osteosarcoma, Ewing sarcoma and melanoma.	St. Jude Children's Research Hospital|Evan T.J. Dunbar Neuroblastoma Foundation|Duke University|University of Wisconsin, Madison|University Children's Hospital Tuebingen|Children's Hospital Los Angeles	Phase 1	50	Other	Interventional	Allocation: N/A|Intervention Model: Single Group Assignment|Masking: None (Open Label)|Primary Purpose: Treatment	SJGD2|ED FDN|NCI-2011-01150	2008-10-08	2014-04-01	2014-04-18	2008-08-28		2017-08-17	St. Jude Children's Research Hospital, Memphis, Tennessee, United States		https://ClinicalTrials.gov/show/NCT00743496
mAb/ADC	GD2	353	NCT02159443	Pretreatment Anti-Therapeutic Antibodies (PATA) in Patients Treated With hu14.18K322A Antibody		Completed	No Results Available	Ewing Family of Tumors|Melanoma|Neuroblastoma|Osteosarcoma		Characterization of PATA|Number of samples with increased anti-tumor efficacy	St. Jude Children's Research Hospital|University of Wisconsin, Madison		76	Other	Observational	Observational Model: Cohort|Time Perspective: Prospective	PATA	2014-07-15	2019-10-22	2020-04-24	2014-06-10		2020-11-05	St. Jude Children's Research Hospital, Memphis, Tennessee, United States		https://ClinicalTrials.gov/show/NCT02159443
mAb/ADC	GD2	410	NCT00003022	Monoclonal Antibody Therapy in Treating Patients With Leptomeningeal Cancer		Completed	No Results Available	Brain and Central Nervous System Tumors|Intraocular Melanoma|Lung Cancer|Melanoma (Skin)|Neuroblastoma|Retinoblastoma|Sarcoma	Radiation: iodine I 131 monoclonal antibody 3F8		Memorial Sloan Kettering Cancer Center|National Cancer Institute (NCI)	Phase 1		Other|NIH	Interventional	Primary Purpose: Treatment	97-021|CDR0000065607|NCI-G97-1267	1997-04-01	2005-01-01	2005-01-01	2003-01-27		2013-07-03	Memorial Sloan-Kettering Cancer Center, New York, New York, United States		https://ClinicalTrials.gov/show/NCT00003022
mAb/ADC	GD2 + CD47	274	NCT04751383	Testing the Combination of Two Immunotherapy Drugs (Magrolimab and Dinutuximab) in Patients With Relapsed or Refractory Neuroblastoma or Relapsed Osteosarcoma		Not yet recruiting	No Results Available	High Risk Neuroblastoma|Recurrent Neuroblastoma|Recurrent Osteosarcoma|Refractory Neuroblastoma|Resectable Osteosarcoma	Biological: Dinutuximab|Biological: Magrolimab|Procedure: Resection	Incidence of adverse events (dose finding cohort)|Recommended phase 2 dose of magrolimab (dose finding cohort)|Overall response rate (expansion cohort)|Incidence of adverse events (expansion cohort)|Pharmacokinetics (PK) of Hu5F9-G4 (magrolimab)|Anti-tumor activity|Event free survival	National Cancer Institute (NCI)	Phase 1	82	NIH	Interventional	Allocation: Non-Randomized|Intervention Model: Sequential Assignment|Masking: None (Open Label)|Primary Purpose: Treatment	NCI-2021-00913|PED-CITN-03|P30CA015704|U01CA154967	2021-04-16	2024-01-31	2024-01-31	2021-02-12		2021-02-12			https://ClinicalTrials.gov/show/NCT04751383
mAb/ADC	IGF-1	505	NCT00831844	Cixutumumab in Treating Patients With Relapsed or Refractory Solid Tumors		Completed	Has Results	Adult Rhabdomyosarcoma|Adult Synovial Sarcoma|Childhood Hepatoblastoma|Childhood Synovial Sarcoma|Previously Treated Childhood Rhabdomyosarcoma|Recurrent Adrenocortical Carcinoma|Recurrent Adult Soft Tissue Sarcoma|Recurrent Childhood Liver Cancer|Recurrent Childhood Rhabdomyosarcoma|Recurrent Childhood Soft Tissue Sarcoma|Recurrent Ewing Sarcoma/Peripheral Primitive|Neuroectodermal Tumor|Recurre…	Biological: cixutumumab|Other: laboratory biomarker analysis	Disease Response	National Cancer Institute (NCI)	Phase 2	116	NIH	Interventional	Allocation: Non-Randomized|Intervention Model: Single Group Assignment|Masking: None (Open Label)|Primary Purpose: Treatment	NCI-2009-01170|CDR0000633186|COG-ADVL0821|ADVL0821|U10CA098543	2009-01-01	2013-04-01	2013-10-01	2009-01-29	2015-03-30	2015-03-30	University of Alabama at Birmingham, Birmingham, Alabama, United States|University of Arkansas for Medical Sciences, Little Rock, Arkansas, United States|Southern California Permanente Medical Group, Downey, California, United States|Miller Children's Hospital, Long Beach, California, United States|Children's Hospital Los Angeles, Los Angeles, California, United States|Children's Hospital Central…		https://ClinicalTrials.gov/show/NCT00831844
mAb/ADC	NGNA	63	NCT02998983	Racotumomab in Patients With High-risk Neuroblastoma		Recruiting	No Results Available	Neuroblastoma	Drug: Racotumomab	Number of participants who elicit an immune response to a one-year immunization schedule of racotumomab in a cohort study of patients with high-risk neuroblastoma.|Number of participants in whom minimally disseminated disease in the bone marrow decreases or disappears with a one-year immunization schedule of racotumomab compared to baseline values at study entry.|Number of Participants With Treat…	Laboratorio Elea Phoenix S.A.	Phase 2	39	Industry	Interventional	Allocation: N/A|Intervention Model: Single Group Assignment|Masking: None (Open Label)|Primary Purpose: Treatment	AR-RACO-2-16	2016-11-01	2021-06-01	2021-06-01	2016-12-21		2021-02-02	Hospital Universitario Austral, Pilar, Buenos Aires, Argentina|Prof. Dr. J. P. Garrahan National Children's Hospital, Buenos Aires, Argentina		https://ClinicalTrials.gov/show/NCT02998983
mAb/ADC	NGNA	366	NCT01598454	Use of Racotumomab in Patients With Pediatric Tumors Expressing N-glycolylated Gangliosides		Completed	No Results Available	Neuroblastoma|Ewing's Sarcoma|Wilm's Tumor|Retinoblastoma|Glioma	Drug: racotumomab	Selection of the higher safe dose level for ensuing clinical trials|Assess the immune response to racotumomab treatment	Laboratorio Elea Phoenix S.A.|Ministerio de Ciencia e InnovaciÃ³n, Spain	Phase 1	15	Industry|Other	Interventional	Allocation: N/A|Intervention Model: Single Group Assignment|Masking: None (Open Label)|Primary Purpose: Treatment	AR-RACO-1-2-09	2011-02-01	2014-03-01	2015-06-01	2012-05-15		2015-07-29	Prof. Dr. J. P. Garrahan National Children's Hospital, Buenos Aires, Argentina		https://ClinicalTrials.gov/show/NCT01598454
mAb/ADC	NGNA	371	NCT00960063	A Study of Robatumumab (SCH 717454, MK-7454) in Combination With Different Treatment Regimens in Pediatric Participants With Advanced Solid Tumors (P05883, MK-7454-006)		Terminated	Has Results	Neoplasms|Solid Tumors|Bone Cancer|Kidney Tumor|Neuroblastoma	Drug: Temozolomide|Drug: Vincristine|Drug: Ifosfamide|Drug: Irinotecan|Biological: Robatumumab|Drug: Doxorubicin|Drug: Cyclophosphamide|Drug: Etoposide	Number of Participants With Dose Limiting Toxicities|Best Overall Response Based on Response Evaluation Criteria in Solid Tumors (RECIST)|Maximum Observed Concentration (Cmax) of Robatumumab|Plasma Level of Insulin-like Growth Factor-I (IGF-I)|Number of Participants Who Developed Anti-robatumumab Antibodies|Time to Maximum Observed Concentration (Tmax) of Robatumumab|Area Under the Curve at the T…	Merck Sharp & Dohme Corp.	Phase 1	4	Industry	Interventional	Allocation: Non-Randomized|Intervention Model: Parallel Assignment|Masking: None (Open Label)|Primary Purpose: Treatment	P05883|MK-7454-006	2009-11-11	2010-12-22	2010-12-22	2009-08-17	2016-02-10	2018-08-27			https://ClinicalTrials.gov/show/NCT00960063
ICB	PD-1	447	NCT00947167	A Phase II Study of Pertuzumab and Erlotinib for Metastatic or Unresectable Neuroendocrine Tumors		Terminated	Has Results	Neuroendocrine Tumors|Carcinoid Tumors|Adrenal Gland Tumors|Neuroblastoma|Pancreatic Neuroendocrine Tumors|Multiple Endocrine Neoplasia	Drug: pertuzumab|Drug: erlotinib	Response Rate (RR) for All Patients Treated With This Strategy (Simon Design)|Toxicities Assessed by CTCAE Grading Criteria and Assigned Attributions Accordingly	Pamela L. Kunz|Genentech, Inc.|Stanford University	Phase 2	4	Other|Industry	Interventional	Allocation: N/A|Intervention Model: Single Group Assignment|Masking: None (Open Label)|Primary Purpose: Treatment	NET0008|SU-03272009-2039|16186|END0008	2009-03-01	2010-05-01	2010-05-01	2009-07-27	2017-03-03	2017-03-03	Stanford University School of Medicine, Stanford, California, United States		https://ClinicalTrials.gov/show/NCT00947167
mAb/ADC	TNFa	358	NCT00428272	HGS-ETR2 to Treat Children With Solid Tumors		Terminated	No Results Available	Ewing's Sarcoma|Osteosarcoma|Neuroblastoma|Rhabdomyosarcoma	Drug: Lexatumumab alone|Drug: Lexatumumab in combination|Drug: Interferon gamma 1b in combination|Drug: Gamma 1b potential expansion	Asult MTD and DLTs of lexatumumab|MTD of lexatumumab w/interferon gamma 1b|Pharmacokinetics|Tumor response rate|Correlation of immunohistochemical expression of pro-apoptotic proteins with response to therapy|Determine if anti-HGS-ETR2 antibodies are produced	National Cancer Institute (NCI)|National Institutes of Health Clinical Center (CC)	Phase 1	30	NIH	Interventional	Allocation: Non-Randomized|Intervention Model: Parallel Assignment|Masking: None (Open Label)|Primary Purpose: Treatment	070040|07-C-0040	2006-12-04	2011-04-28	2015-10-09	2007-01-29		2019-12-17	National Institutes of Health Clinical Center, 9000 Rockville Pike, Bethesda, Maryland, United States		https://ClinicalTrials.gov/show/NCT00428272
NK-CAR	GD2	34	NCT02439788	3RD GENERATION GD2 SPECIFIC CHIMERIC ANTIGEN RECEPTOR TRANSDUCED AUTOLOGOUS NATURAL KILLER T-CELLS FOR NEUROBLASTOMA	GINAKIT	Withdrawn	No Results Available	Neuroblastoma	Drug: cyclophosphamide|Drug: Fludarabine|Genetic: GINAKIT Cells	Number of Patients with dose limiting toxicities|Number of patients with a tumor response|Number of patients with an immunologic response	Baylor College of Medicine|Center for Cell and Gene Therapy, Baylor College of Medicine|Alex's Lemonade Stand Foundation	Phase 1	0	Other|Industry	Interventional	Allocation: N/A|Intervention Model: Single Group Assignment|Masking: None (Open Label)|Primary Purpose: Treatment	H-33272, GINAKIT	2017-08-01	2019-09-01	2030-10-01	2015-05-12		2017-06-14	Texas Children's Hospital, Houston, Texas, United States		https://ClinicalTrials.gov/show/NCT02439788
TIL	non-specific tumor	278	NCT04837547	Precision Medicine and Adoptive Cellular Therapy	PEACH	Not yet recruiting	No Results Available	Neuroblastoma|Diffuse Intrinsic Pontine Glioma	Biological: Tumor-specific ex vivo expanded autologous lymphocyte transfer (TTRNA-xALT)	Number of Participants with Dose Limiting Toxicities as a Measure of Safety and Tolerability|Number of Participants with Adverse Events as a Measure of Safety and Tolerability|Number of Participants that are able to have vaccine produced and delivered|Number of participants with progression free survival (PFS) during study|Number of participants with overall survival (OS) during study|Determine t…	Giselle SaulnierSholler|University of Florida|Atrium Health	Phase 1	24	Other	Interventional	Allocation: Non-Randomized|Intervention Model: Sequential Assignment|Masking: None (Open Label)|Primary Purpose: Treatment	BCC017	2021-05-01	2025-05-01	2030-05-01	2021-04-08		2021-05-05	University of Florida, Gainesville, Florida, United States|Levine Children's Hospital, Charlotte, North Carolina, United States		https://ClinicalTrials.gov/show/NCT04837547
Vaccine	CTA (unique for each patient)	11	NCT04049864	DNA Vaccination Against Neuroblastoma		Recruiting	No Results Available	Relapsed Neuroblastoma	Biological: DNA vaccine|Biological: Salmonella oral vaccine|Drug: Lenalidomide	Adverse events experienced by subjects|Immune response to the vaccine|Minimal residual disease - MRD|Progression free survival - PFS	Belarusian Research Center for Pediatric Oncology, Hematology and Immunology	Early Phase 1	12	Other	Interventional	Allocation: N/A|Intervention Model: Single Group Assignment|Masking: None (Open Label)|Primary Purpose: Treatment	BelarusianPediatric	2019-01-09	2021-12-31	2021-12-31	2019-08-08		2019-08-08	Belarussian Research Center for Pediatric Oncology, Hematology and Immunology, Minsk, Minsk Region, Belarus		https://ClinicalTrials.gov/show/NCT04049864
Vaccine	CTAs	308	NCT00944580	A Vaccine Study for High Risk Cancers		Withdrawn	No Results Available	Neuroblastoma|Rhabdomyosarcoma|Osteogenic Sarcoma	Biological: MAGE-A1, MAGE-A3, and NY-ESO-1 Vaccine	The primary objective is to determine if there is an amplification or new development of NY-ESO-1, MAGE-A1, or MAGE-A3 specific CD4+ or CD8+ T cells post-vaccination.|The investigators will determine the safety of vaccine and imiquimod administration in these patients.	Penn State University	Phase 1	0	Other	Interventional	Allocation: N/A|Intervention Model: Single Group Assignment|Masking: None (Open Label)|Primary Purpose: Treatment	IRB 30761|PSHCI 09-033	2009-06-01	2010-08-01	2010-08-01	2009-07-23		2017-11-24			https://ClinicalTrials.gov/show/NCT00944580
Vaccine	Tumor specific	321	NCT00405327	A Pilot Study of Tumor Cell Vaccine for High-risk Solid Tumor Patients Following Stem Cell Transplantation		Completed	No Results Available	Sarcoma|Neuroblastoma|Wilm's Tumor	Biological: Tumor lysate-pulsed dendritic cell (DC) vaccine|Other: Hematopoietic stem cell transplantation (HSCT)	To estimate the rate of immune response of this immunotherapy treatment|To correlate and characterize the immune response to the clinical response.|To define immunologic endpoints that can serve as surrogates of clinical response.	University of Michigan Rogel Cancer Center	Phase 2	16	Other	Interventional	Allocation: N/A|Intervention Model: Single Group Assignment|Masking: None (Open Label)|Primary Purpose: Treatment	UMCC 2005.050|GCRC ID # 2191|HUM00002650	2006-06-01	2009-06-01	2010-06-01	2006-11-30		2017-11-06	University of Michigan, Department of Surgery, Pediatric Section, Ann Arbor, Michigan, United States		https://ClinicalTrials.gov/show/NCT00405327
Vaccine	Tumor specific	322	NCT00923351	Therapy to Treat Ewing's Sarcoma, Rhabdomyosarcoma or Neuroblastoma		Completed	Has Results	Neuroblastoma|Sarcoma|Rhabdomyosarcoma-Embryonal|Rhabdomyosarcoma- Alveolar|Neuroectodermal Tumors, Primitive, Peripheral	Drug: Tumor Purged/CD25 Depleted Lymphocytes|Biological: Tumor Purged/CD25 Depleted Lymphocytes with Tumor Lysate/KLH Pulsed Dendritic Cell Vaccine|Drug: rhIL-7|Biological: Tumor Lysate/KLH Pulsed Dendritic Cell Vaccine	Number of Participants With a Positive Immune Response as Evidenced by the Delayed Type of Hypersensitivity (DTH) Reaction Assay|Toxicity|Overall Survival	National Cancer Institute (NCI)|National Institutes of Health Clinical Center (CC)	Phase 1|Phase 2	44	NIH	Interventional	Allocation: Non-Randomized|Intervention Model: Parallel Assignment|Masking: None (Open Label)|Primary Purpose: Treatment	070206|07-C-0206	2007-06-02	2012-08-30	2018-05-15	2009-06-18	2013-09-20	2018-06-15	National Institutes of Health Clinical Center, 9000 Rockville Pike, Bethesda, Maryland, United States	Study Protocol and Informed Consent Form, https://ClinicalTrials.gov/ProvidedDocs/51/NCT00923351/Prot_ICF_000.pdf	https://ClinicalTrials.gov/show/NCT00923351

## Sheet: SearchResults (n = 590)
Rank	NCT Number	Title	Acronym	Status	Study Results	Conditions	Interventions	Outcome Measures	Sponsor/Collaborators	Gender	Age	Phases	Enrollment	Funded Bys	Study Type	Study Designs	Other IDs	Start Date	Primary Completion Date	Completion Date	First Posted	Results First Posted	Last Update Posted	Locations	Study Documents	URL
1	NCT02868268	Neuroblastoma Precision Trial		Active, not recruiting	No Results Available	Neuroblastoma	Other: Gene panel sequencing of tumor specimens	Identify genomic alterations, whether targetable alterations are present and within 4 defined NBL subgroups or outside of these 4 defined NBL subgroups. Identify presence/absence of immunologic biomarkers common to NBL.|How many subjects are biopsied or provide available tumor that is found to be adequate for gene panel sequencing and produces a clinical report|How many patients with bone marrow …	New Approaches to Neuroblastoma Therapy Consortium|Children's Hospital Los Angeles|The Evan Foundation|St. Baldrick's Foundation|Press On Fund|Rising Tide Foundation	All	1 Year to 30 Years Â (Child, Adult)		93	Other	Observational	Observational Model: Cohort|Time Perspective: Prospective	N2015-01	2016-08-01	2021-07-01	2022-07-01	2016-08-16		2021-01-20	Children's Hospital Los Angeles, Los Angeles, California, United States|UCSF Helen Diller Family Comprehensive Cancer Center, San Francisco, California, United States|Children Hospital of Colorado, Aurora, Colorado, United States|Children's Healthcare of Atlanta, Atlanta, Georgia, United States|Children's Memorial Hospital - Chicago, Chicago, Illinois, United States|Childrens Hospital Boston, Dan…		https://ClinicalTrials.gov/show/NCT02868268
2	NCT03363373	Naxitamab for High-Risk Neuroblastoma Patients With Primary Refractory Disease or Incomplete Response to Salvage Treatment in Bone and/or Bone Marrow		Recruiting	No Results Available	Neuroblastoma	Biological: GM-CSF + Naxitamab	Response rate during Naxitamab treatment|Incidence of adverse events and serious adverse events|Duration of Response (DoR)|Complete Response Rate|Assessment of the maximum serum concentration (cmax) of naxitamab|Assessment of the minimum serum concentration (cmin) of naxitamab|Assessment of the clearance of naxitamab|Assessment of the volume of distribution of naxitamab|Assessment of the Area und…	Y-mAbs Therapeutics	All	1 Year and older Â (Child, Adult, Older Adult)	Phase 2	95	Industry	Interventional	Allocation: N/A|Intervention Model: Single Group Assignment|Masking: None (Open Label)|Primary Purpose: Treatment	201	2018-04-03	2024-11-01	2027-11-01	2017-12-06		2021-03-04	University of Florida, Gainesville, Florida, United States|University of Chicago, Chicago, Illinois, United States|Riley Hospital for Children, Indianapolis, Indiana, United States|Memorial Sloan Kettering Cancer Center, New York, New York, United States|Nationwide Children's Hospital, Columbus, Ohio, United States|M.D. Anderson Cancer Center, Houston, Texas, United States|The Hospital for Sick C…		https://ClinicalTrials.gov/show/NCT03363373
3	NCT02573896	Immunotherapy of Relapsed Refractory Neuroblastoma With Expanded NK Cells		Recruiting	No Results Available	Neuroblastoma	Drug: Ch14.18|Biological: NK Cells|Drug: Lenalidomide	Feasibility of expanding NK cells from neuroblastoma patients and cryopreserving, shipping, and infusing multiple doses of NK cells.|Determination of the Maximum tolerated dose (MTD) and recommended Phase II dose (RP2D) of autologous expanded NK cells|Toxicity (Per Patient)|Evaluation of Clinical Response (Per Patient)	New Approaches to Neuroblastoma Therapy Consortium|Nationwide Children's Hospital|United Therapeutics	All	1 Month to 30 Years Â (Child, Adult)	Phase 1	24	Other|Industry	Interventional	Allocation: N/A|Intervention Model: Single Group Assignment|Masking: None (Open Label)|Primary Purpose: Treatment	NANT 2013-01	2018-11-16	2021-09-01	2022-08-01	2015-10-12		2021-01-20	Children's Hospital Los Angeles, Los Angeles, California, United States|UCSF Helen Diller Family Comprehensive Cancer Center, San Francisco, California, United States|AFLAC Cancer Center and Blood Disorders Service of Children's Healthcare of Atlanta - Egleston Campus, Atlanta, Georgia, United States|University of Chicago Comer Children's Hospital, Chicago, Illinois, United States|Childrens Hospi…		https://ClinicalTrials.gov/show/NCT02573896
4	NCT02615106	Anti-angiogenetic Therapy With Radiotherapy for Pediatric Neuroblastoma		Unknown status	No Results Available	Neuroblastoma	Drug: Endostar|Radiation: 21.6Gy/12Fx to the tumor bed and 36Gy/20Fx to the tumor	Number of participants with treatment-related adverse events as assessed by CTCAE v4.0|Progression free survival(PFS)|Overall survival (OS)|Objective response rate (ORR)	Xinhua Hospital, Shanghai Jiao Tong University School of Medicine	All	Child, Adult, Older Adult	Phase 2	60	Other	Interventional	Allocation: N/A|Intervention Model: Single Group Assignment|Masking: None (Open Label)|Primary Purpose: Treatment	SanghaiXinhua-001	2015-11-01	2017-11-01	2018-11-01	2015-11-25		2016-06-14	The Department of Radiation Oncology, Xin Hua Hospital Affiliated to Shanghai Jiao Tong University School of Medicine, Shanghai, Shanghai, China		https://ClinicalTrials.gov/show/NCT02615106
5	NCT03503864	Clinical Trial of Arsenic Trioxide Combined Chemotherapy in the Treatment of Stage 4 Neuroblastoma		Recruiting	No Results Available	Neuroblastoma	Drug: Arsenic Trioxide|Drug: Conventional induction chemotherapy	Overall survival|Progression free survival|Incidence of adverse events	Yang Li|Sun Yat-Sen Memorial Hospital of Sun Yat-Sen University	All	up to 14 Years Â (Child)	Phase 2	70	Other	Interventional	Allocation: Randomized|Intervention Model: Parallel Assignment|Masking: None (Open Label)|Primary Purpose: Treatment	SYSU-81332456	2019-01-01	2029-12-30	2029-12-30	2018-04-20		2020-10-22	Sun Yat-sen Memorial Hospital, Sun Yat-sen University, Guangzhou, Guangdong, China		https://ClinicalTrials.gov/show/NCT03503864
6	NCT01493830	Biomarkers in Tumor Samples From Younger Patients With Neuroblastoma		Completed	No Results Available	Neuroblastoma	Genetic: fluorescence in situ hybridization|Genetic: gene expression analysis|Genetic: microarray analysis|Genetic: mutation analysis|Genetic: protein analysis|Other: immunohistochemistry staining method|Other: laboratory biomarker analysis|Other: microscopy	Expression of UBE4B, hrs, and members of the ubiquitination protein complex|Expression levels and cellular localization of the UBE4B, hrs, and growth factor receptors|1p36 deletion status and its association with UBE4B	Children's Oncology Group|National Cancer Institute (NCI)	All	up to 120 Years Â (Child, Adult, Older Adult)		5	Other|NIH	Observational	Observational Model: Case-Only|Time Perspective: Retrospective	ANBL12B4|COG-ANBL12B4|NCI-2012-00091	2011-12-01	2016-07-01		2011-12-16		2016-07-11			https://ClinicalTrials.gov/show/NCT01493830
7	NCT03294954	GD2 Specific CAR and Interleukin-15 Expressing Autologous NKT Cells to Treat Children With Neuroblastoma	GINAKIT2	Recruiting	No Results Available	Neuroblastoma	Genetic: GINAKIT Cells|Drug: Cyclophosphamide|Drug: Fludarabine	Maximum tolerated dose of autologous NKTs expressing a 2nd generation GD2-specific chimeric antigen receptor administered to patients with relapsed or refractory neuroblastoma.|Anti-tumor response of autologous GINAKIT cells in patients with relapsed/refractory neuroblastoma.	Baylor College of Medicine|Center for Cell and Gene Therapy, Baylor College of Medicine	All	1 Year to 21 Years Â (Child, Adult)	Phase 1	24	Other	Interventional	Allocation: N/A|Intervention Model: Single Group Assignment|Masking: None (Open Label)|Primary Purpose: Treatment	H-41033 GINAKIT2	2018-01-18	2021-09-01	2034-08-10	2017-09-27		2021-01-15	Texas Children's Hospital, Houston, Texas, United States		https://ClinicalTrials.gov/show/NCT03294954
8	NCT01802138	A Pilot Study of Activated T Cell Therapy for Refractory/Relapsed Neuroblastoma		Completed	No Results Available	Neuroblastoma	Biological: Activated T lymphocyte	T cell count after in vitro expansion|Number of participants who showed response with Response Evaluation Criteria in Solid Tumors criteria	Seoul National University Hospital	All	up to 21 Years Â (Child, Adult)	Not Applicable	6	Other	Interventional	Allocation: N/A|Intervention Model: Single Group Assignment|Masking: None (Open Label)|Primary Purpose: Treatment	ILC_IIT_03	2013-02-01	2016-06-01	2018-10-31	2013-03-01		2019-04-09	Seoul National University Hospital, Seoul, Chongno-gu, Korea, Republic of		https://ClinicalTrials.gov/show/NCT01802138
9	NCT02395666	Preventative Trial of Difluoromethylornithine (DFMO) in High Risk Patients With Neuroblastoma That is in Remission		Active, not recruiting	Has Results	Neuroblastoma	Drug: DFMO	Number of Participants With Event Free Survival (EFS) During Study.|Percentage of Participants With Overall Survival (OS)|Number of Participants With Adverse Events as a Measure of Safety and Tolerability|Test the Association of Survival With ODC1 Genotype|Circulating Tumor Cell Analysis|Peak Plasma Concentration (Cmax)|Area Under the Plasma Concentration Versus Time Curve (AUC)|Time to Reach Pea…	Giselle SaulnierSholler|Beat NB Cancer Foundation|Because of Ezra|K C Pharmaceuticals Inc.|Atrium Health	All	up to 21 Years Â (Child, Adult)	Phase 2	140	Other|Industry	Interventional	Allocation: N/A|Intervention Model: Single Group Assignment|Masking: None (Open Label)|Primary Purpose: Prevention	NMTRC003B	2015-03-01	2018-03-01	2023-03-01	2015-03-23	2020-04-03	2020-11-18	Phoenix Children's Hospital, Phoenix, Arizona, United States|Rady Children's Hospital, San Diego, California, United States|Connecticut Children's Hospital, Hartford, Connecticut, United States|Arnold Palmer Hospital for Children, Orlando, Florida, United States|All Children's Hospital Johns Hopkins Medicine, Saint Petersburg, Florida, United States|Kapiolani Medical Center for Women and Children…	Study Protocol and Statistical Analysis Plan, https://ClinicalTrials.gov/ProvidedDocs/66/NCT02395666/Prot_SAP_000.pdf	https://ClinicalTrials.gov/show/NCT02395666
10	NCT02641314	Metronomic Treatment in Children and Adolescents With Recurrent or Progressive High Risk Neuroblastoma	METRO-NB2012	Recruiting	No Results Available	Recurrent Neuroblastoma	Drug: metronomic therapy	non-inferiority of EFS compared to historical control group|disease control rate at 6 months|Overall survival|hospitalization days|number of transfusion days|drop-out rate|disease control rate at 12 months	University of Cologne	All	2 Years to 20 Years Â (Child, Adult)	Phase 2	26	Other	Interventional	Allocation: N/A|Intervention Model: Single Group Assignment|Masking: None (Open Label)|Primary Purpose: Treatment	Uni-Koeln-1495|2011-004593-29	2016-10-01	2022-12-31	2023-07-31	2015-12-29		2020-07-14	University of Cologne; Dept. Ped. Oncology, Cologne, Germany		https://ClinicalTrials.gov/show/NCT02641314
11	NCT04049864	DNA Vaccination Against Neuroblastoma		Recruiting	No Results Available	Relapsed Neuroblastoma	Biological: DNA vaccine|Biological: Salmonella oral vaccine|Drug: Lenalidomide	Adverse events experienced by subjects|Immune response to the vaccine|Minimal residual disease - MRD|Progression free survival - PFS	Belarusian Research Center for Pediatric Oncology, Hematology and Immunology	All	1 Year to 20 Years Â (Child, Adult)	Early Phase 1	12	Other	Interventional	Allocation: N/A|Intervention Model: Single Group Assignment|Masking: None (Open Label)|Primary Purpose: Treatment	BelarusianPediatric	2019-01-09	2021-12-31	2021-12-31	2019-08-08		2019-08-08	Belarussian Research Center for Pediatric Oncology, Hematology and Immunology, Minsk, Minsk Region, Belarus		https://ClinicalTrials.gov/show/NCT04049864
12	NCT00808899	Neuroblastoma Protocol 2008: Therapy for Children With Advanced Stage High Risk Neuroblastoma		Terminated	Has Results	Neuroblastoma	Drug: Temsirolimus|Drug: Irinotecan|Procedure: Surgical Resection of Primary Tumor|Drug: Cyclophosphamide|Drug: Doxorubicin|Drug: Etoposide|Drug: Cisplatin|Drug: Topotecan|Procedure: PBSC|Radiation: Radiation Therapy|Drug: 13-cis-retinoic acid	Complete Response Plus Partial Response	St. Jude Children's Research Hospital	All	up to 18 Years Â (Child, Adult)	Phase 2	4	Other	Interventional	Allocation: N/A|Intervention Model: Single Group Assignment|Masking: None (Open Label)|Primary Purpose: Treatment	NB2008	2008-12-01	2009-07-01	2009-07-01	2008-12-16	2010-05-20	2017-05-30	St. Jude Children's Research Hospital, Memphis, Tennessee, United States		https://ClinicalTrials.gov/show/NCT00808899
13	NCT02743429	Phase II Study of Monoclonal Antibody ch14.18/CHO Continuous Infusion in Patients With Primary Refractory or Relapsed Neuroblastoma		Active, not recruiting	No Results Available	Neuroblastoma	Drug: dinutuximab beta	Anti-tumour activity of ch14.18/CHO continuous infusion|Progression-Free Survival|Safety and tolerability|Immunogenicity|Immunophenotyping|Antibody dependent cellular cytotoxicity (ADCC)|Complement dependent cytotoxicity (CDC)|Whole Blood Test (WBT)|Cytokines|Clearance (CL)|Volume distribution at steady state (Vdss)|mean residence time (MRT)|half-life time (t1/2)|Area Under the Curve (AUC)|Maximu…	University Medicine Greifswald|Children's Cancer Research Institute, Austria	All	1 Year to 21 Years Â (Child, Adult)	Phase 2	40	Other	Interventional	Allocation: N/A|Intervention Model: Single Group Assignment|Masking: None (Open Label)|Primary Purpose: Treatment	APN311-304|2014-000588-42	2015-03-27	2023-12-01	2024-06-01	2016-04-19		2020-06-26	St. Anna Kinderkrebsforschung e.V. CHILDREN'S CANCER RESEARCH INSTITUTE, Wien, Austria|University Medicine Greifswald, Greifswald, Germany		https://ClinicalTrials.gov/show/NCT02743429
14	NCT01308905	Monitor Response to Treatment in Neuroblastoma Using 3&Apos;-Deoxy-3&Apos;-Fluorothymidine- Positron Emission Tomography (FLT-PET)		Unknown status	No Results Available	Neuroblastoma	Device: FLT-PET	To determine whether 18F-FLT-PET is a sensitive tool to image neuroblastoma.|To evaluate the utility of FLT-PET in early assessment of patient response to treatment.|To evaluate the utility of FLT-PET in early assessment of patient response to	Barbara Ann Karmanos Cancer Institute|Children's Hospital of Michigan	All	up to 21 Years Â (Child, Adult)	Not Applicable	50	Other	Interventional	Allocation: N/A|Intervention Model: Single Group Assignment|Masking: None (Open Label)|Primary Purpose: Diagnostic	WSU 2009-031	2011-02-01	2018-02-01	2018-02-01	2011-03-04		2017-04-06	Children's Hospital of Michigan, Detroit, Michigan, United States		https://ClinicalTrials.gov/show/NCT01308905
15	NCT02075177	Expanded Access Study of Fenretinide Lym-X-Sorb Plus Ketoconazole in Neuroblastoma		No longer available	No Results Available	Recurrent Neuroblastoma|Neuroblastoma	Drug: Fenretinide Lym-X-Sorb Oral Powder|Drug: Ketoconazole		South Plains Oncology Consortium	All	Child, Adult, Older Adult			Other	Expanded Access		SPOC-2014-001				2014-03-03		2019-09-19	University of Oklahoma Health Science Center, Oklahoma City, Oklahoma, United States|UT Southwestern Medical Center, Dallas, Texas, United States|Cook Children's Hospital, Fort Worth, Texas, United States		https://ClinicalTrials.gov/show/NCT02075177
16	NCT04559217	68Ga-DOTATATE Neuroblastoma Imaging Pilot		Not yet recruiting	No Results Available	Neuroblastoma	Biological: Radiopharmaceutical 68Ga-DOTATATE	Accrual rate|Rate of adverse events|Positive lesions for 68Ga-DOTATATE|Discordance of positive lesions for 68Ga-DOTATATE and positive lesions of 123I-MIBG	Centre de recherche du Centre hospitalier universitaire de Sherbrooke	All	up to 21 Years Â (Child, Adult)	Phase 2	20	Other	Interventional	Allocation: N/A|Intervention Model: Single Group Assignment|Masking: None (Open Label)|Primary Purpose: Diagnostic	2021-3828	2021-05-15	2026-12-15	2027-09-30	2020-09-22		2021-04-09	CIUSSS de L'Estrie-CHUS Hospital, Sherbrooke, Quebec, Canada		https://ClinicalTrials.gov/show/NCT04559217
17	NCT01586260	Preventative Trial of DFMO in Patients With High Risk Neuroblastoma in Remission		Active, not recruiting	No Results Available	Neuroblastoma	Drug: DFMO	To evaluate the preventative activity of DFMO as a single agent in patients that are in remission based on: Event free survival (EFS)|To evaluate the preventative activity of DFMO as a single agent in patients with neuroblastoma who are in remission based on: Overall Survival (OS)|Number of Participants with Adverse Events as a Measure of Safety and Tolerability|Biology studies	Giselle SaulnierSholler|Cancer Prevention Pharmaceuticals, Inc.|University of Arizona|University of Hawaii|University of Vermont|Beat NB Cancer Foundation|Atrium Health	All	up to 21 Years Â (Child, Adult)	Phase 2	89	Other|Industry	Interventional	Allocation: N/A|Intervention Model: Single Group Assignment|Masking: None (Open Label)|Primary Purpose: Prevention	NMTRC 003	2012-06-01	2021-04-26	2021-04-26	2012-04-26		2020-11-18	Phoenix Children's Hospital, Phoenix, Arizona, United States|Rady Children's Hospital, San Diego, California, United States|Connecticut Children's Hospital, Hartford, Connecticut, United States|Arnold Palmer Hospital for Children- MD Anderson, Orlando, Florida, United States|Kapiolani Medical Center for Women and Children, Honolulu, Hawaii, United States|Tufts Medical Center, Boston, Massachusett…		https://ClinicalTrials.gov/show/NCT01586260
18	NCT04106219	A Study of LY3295668 Erbumine in Participants With Relapsed/Refractory Neuroblastoma		Recruiting	No Results Available	Neuroblastoma	Drug: LY3295668 Erbumine|Drug: Topotecan|Drug: Cyclophosphamide	Number of Participants with Dose Limiting Toxicities (DLTs)|Overall Response Rate (ORR): Percentage of Participants Who Achieve Complete Response (CR) or Partial Response (PR)|Duration of Response (DoR)|Pharmacokinetics (PK): Area Under the Concentration Time Curve (AUC) of LY3295668|PK: AUC of LY3295668 in Combination with Topotecan and Cyclophosphamide|Best Overall Response (BOR): Percentage of…	Eli Lilly and Company|New Approaches to Neuroblastoma Therapy Consortium (NANT)|Innovative Therapies for Children with Cancer in Europe (ITCC)	All	2 Years to 21 Years Â (Child, Adult)	Phase 1	71	Industry|Other	Interventional	Allocation: Randomized|Intervention Model: Parallel Assignment|Masking: None (Open Label)|Primary Purpose: Treatment	17295|J1O-MC-JZHD|2019-001042-18|2019-01|ITCC-085	2020-06-11	2024-04-17	2025-04-18	2019-09-26		2021-06-09	Childrens Hospital of Los Angeles, Los Angeles, California, United States|New Approaches to Neuroblastoma Therapy (NANT), Los Angeles, California, United States|UCSF Medical Center at Mission Bay, San Francisco, California, United States|The Children's Hospital for Cancer and Blood Disorders, Aurora, Colorado, United States|Children's Heathcare of Atlanta, Inc. at Egleston, Atlanta, Georgia, Unit…		https://ClinicalTrials.gov/show/NCT04106219
19	NCT01059071	Safety Study for Refractory or Relapsed Neuroblastoma With DFMO Alone and in Combination With Etoposide		Completed	Has Results	Neuroblastoma	Drug: DFMO|Drug: Etoposide	Number of Participants With Adverse Events as a Measure of Safety and Tolerability|Progression Free Survival (PFS)|Number of Patients With an Overall Response Rate (ORR) of PR or CR|Tmax of DFMO in Pediatrics Using Pharmacokinetic (PK) Testing.|Cmax of DFMO in Pediatrics Using Pharmacokinetic (PK) Testing.|AUC of DFMO in Pediatrics Using Pharmacokinetic (PK) Testing.	Giselle SaulnierSholler|Cancer Prevention Pharmaceuticals, Inc.|University of Arizona|University of Hawaii|Atrium Health	All	Child, Adult, Older Adult	Phase 1	21	Other|Industry	Interventional	Allocation: N/A|Intervention Model: Single Group Assignment|Masking: None (Open Label)|Primary Purpose: Treatment	NMTRC 002	2010-02-01	2014-10-01	2015-05-01	2010-01-29	2016-06-20	2020-11-18	Children's Hospital of Orange County, Orange, California, United States|Connecticut Children's Hospital, Hartford, Connecticut, United States|Arnold Palmer Hospital for Children- MD Anderson, Orlando, Florida, United States|Helen DeVos Children's Hospital, Grand Rapids, Michigan, United States|Children's Mercy Hospitals and Clinics, Kansas City, Missouri, United States|Levine Children's Hospital,…		https://ClinicalTrials.gov/show/NCT01059071
20	NCT04724369	Open-Label Study of 18F-mFBG for Imaging Neuroblastoma		Not yet recruiting	No Results Available	Neuroblastoma	Drug: 18F-MFBG	PET Scan Identification of Neuroblastoma|Comparison of 18F-mFBG PET With Clinical 123I-mIBG Imaging|Number of subjects with adverse events graded according to the NCI Common Terminology Criteria for Adverse Events (CTCAE), Version 5.	Illumina Radiopharmaceuticals, LLC|New Approaches to Neuroblastoma Therapy Consortium|Memorial Sloan Kettering Cancer Center	All	Child, Adult, Older Adult	Phase 3	50	Industry|Other	Interventional	Allocation: N/A|Intervention Model: Single Group Assignment|Masking: None (Open Label)|Primary Purpose: Diagnostic	IRP101-301	2021-04-01	2021-12-01	2022-03-01	2021-01-26		2021-02-05			https://ClinicalTrials.gov/show/NCT04724369
21	NCT04753658	Real World Data Collection Pediatric Neuroblastoma Treated With Lorlatinib		Recruiting	No Results Available	Neuroblastoma	Drug: lorlatinib	Objective tumor response of primary tumor (soft tissue), soft tissue metastasis, and bone metastasis|Bone marrow response|Health care professional (HCP) Reported Objective Response|Derived Objective Response|Best Overall response|Overall Response Rate (ORR)|Duration of response|Progression free survival (PFS)|Duration of treatment|Overall survival (OS)|The number of patients reporting Adverse Eve…	Pfizer	All	Child, Adult, Older Adult		50	Industry	Observational	Observational Model: Cohort|Time Perspective: Other	B7461036	2021-04-21	2023-12-31	2023-12-31	2021-02-15		2021-05-21	University of Pennsylvania School of Medicine, Philadelphia, Pennsylvania, United States		https://ClinicalTrials.gov/show/NCT04753658
22	NCT01156350	Haplo-identical Hematopoietic Stem Cell Transplantation Following Reduced-intensity Conditioning in Children With Neuroblastoma	Rice NK	Unknown status	No Results Available	Neuroblastoma	Drug: Busulfan - Fludarabine - TBI	Evaluation of the feasibility of the CD3 / CD19 selected haplo identical hematopoietic stem cell transplant after conditioning with reduced intensity in children with neuroblastoma in failure of reference treatments|Study of the overall survival Study of graft versus tumor effect at day + 100	University Hospital, Clermont-Ferrand	All	1 Year to 18 Years Â (Child, Adult)	Phase 2	10	Other	Interventional	Allocation: Non-Randomized|Intervention Model: Single Group Assignment|Masking: None (Open Label)|Primary Purpose: Treatment	CHU-0075	2011-09-01	2013-09-01	2014-09-01	2010-07-02		2011-01-19	CHU Clermont-Ferrand, Clermont-Ferrand, France		https://ClinicalTrials.gov/show/NCT01156350
23	NCT04909515	Naxitamab and Granulocyte-Macrophage Colony Stimulating Factor (GMCSF) and Isotretinoin for Consolidation of Patients With High-Risk Neuroblastoma in First Remission. An International, Open-Label, Uncontrolled, Single-Arm, Multicenter, Phase 2 Trial		Not yet recruiting	No Results Available	Neuroblastoma	Drug: Naxitamab|Drug: GM-CSF|Drug: Isotretinoin	2-year progression free survival (PFS)|Progression free survival|1-year progression free survival|1-year and 2-year overall survival|2-year event-free survival|Proportion of positive to negative minimal residual disease (MRD) after 2 cycles|Proportion of patients with MD positive convert to MRD negative	Y-mAbs Therapeutics	All	1 Year and older Â (Child, Adult, Older Adult)	Phase 2	120	Industry	Interventional	Allocation: N/A|Intervention Model: Single Group Assignment|Masking: None (Open Label)|Primary Purpose: Treatment	202	2021-09-30	2026-06-20	2027-03-11	2021-06-01		2021-06-01	Hong Kong Children's Hospital, Kowloon, Hong Kong|Asan Medical Center Childrens Hospital, Seoul, Korea, Republic of|Seoul National University Hospital, Soeul, Korea, Republic of|National Medical Research Center Pediatric Hematology, Oncology and Immunology n.a Dmitry Rogachev, Moscow, Russian Federation|Research Institute of Pediatric Oncology ad Hematology of N.N. Blokhin National Medical Resear…		https://ClinicalTrials.gov/show/NCT04909515
24	NCT04637503	4SCAR-T Therapy Targeting GD2, PSMA and CD276 for Treating Neuroblastoma		Recruiting	No Results Available	Neuroblastoma	Biological: GD2, PSMA and CD276 CAR-T cells	Number of patients with adverse events|Anti-tumor effects|The expansion of CAR-T cells|The anti-tumor activity after CAR-T infusions|The cytokine secretion profile after CAR-T infusions|Survival time of the patients	Shenzhen Geno-Immune Medical Institute|Shenzhen Children's Hospital	All	1 Year to 65 Years Â (Child, Adult, Older Adult)	Phase 1|Phase 2	100	Other	Interventional	Allocation: N/A|Intervention Model: Single Group Assignment|Masking: None (Open Label)|Primary Purpose: Treatment	GIMI-IRB-20010	2020-11-18	2020-11-19	2023-12-31	2020-11-19		2020-11-19	Guangdong Zhujiang Hospital of Southern Medical University, Guangzhou, Guangdong, China|Shenzhen Children's Hospital, Shenzhen, Guangdong, China|Shenzhen Geno-Immune Medical Institute, Shenzhen, Guangzhou, China|Shandong Cancer Hospital, Jinan, Shandong, China		https://ClinicalTrials.gov/show/NCT04637503
25	NCT00885326	N2007-02:Bevacizumab,Cyclophosphamide,& Zoledronic Acid in Patients W/ Recurrent or Refractory High-Risk Neuroblastoma		Completed	No Results Available	Neuroblastoma	Drug: Bevacizumab|Drug: cyclophosphamide|Drug: zoledronic acid	Determination of toxicities and feasibility of the combination of bolus plus metronomic cyclophosphamide and zoledronic acid with and without bevacizumab when given to children with refractory or recurrent high risk neuroblastoma.|Evaluation of response within the confines of a phase I study.|Analysis of Circulating Endothelial Cells, Circulating Factors, Gene expression and Bone Metabolism Studi…	New Approaches to Neuroblastoma Therapy Consortium|National Cancer Institute (NCI)	All	up to 30 Years Â (Child, Adult)	Phase 1	29	Other|NIH	Interventional	Allocation: N/A|Intervention Model: Single Group Assignment|Masking: None (Open Label)|Primary Purpose: Treatment	CDR0000638257|P01CA081403	2009-12-01	2014-04-01	2019-12-01	2009-04-21		2020-03-12	Children's Hospital Los Angeles, Los Angeles, California, United States|Lucile Packard Children's Hospital at Stanford University Medical Center, Palo Alto, California, United States|UCSF Helen Diller Family Comprehensive Cancer Center, San Francisco, California, United States|Children's Healthcare of Atlanta, Atlanta, Georgia, United States|University of Chicago Comer Children's Hospital, Chicag…		https://ClinicalTrials.gov/show/NCT00885326
26	NCT01704716	High Risk Neuroblastoma Study 1.8 of SIOP-Europe (SIOPEN)		Recruiting	No Results Available	Neuroblastoma	Drug: Vincristine|Drug: Aldesleukin|Drug: ch14.18/CHO|Drug: Carboplatin|Drug: Etoposide|Drug: Cisplatin|Drug: Cyclophosphamide|Drug: Doxorubicin|Drug: G-CSF|Drug: Busulfan|Drug: Melphalan	Event Free Survival (R1: MAT therapy)|Event Free Survival (immunotherapy)|Complete metastatic response (R3: Induction therapy)|Event free survival (R3: Induction therapy)	St. Anna Kinderkrebsforschung	All	1 Month to 21 Years Â (Child, Adult)	Phase 3	3300	Other	Interventional	Allocation: Non-Randomized|Intervention Model: Parallel Assignment|Masking: None (Open Label)|Primary Purpose: Treatment	HR-NBL-1.8 / SIOPEN	2002-02-01	2021-09-30	2026-09-01	2012-10-11		2020-10-23	Women and ChildrenÂ´s Hospital, Adelaide, Australia|Lady Cilento ChildrenÂ´s Hospital, Brisbane, Australia|John Hunter Children's Hospital, Newcastle, Australia|Royal Children's Hospital Melbourne, Parkville, Australia|Sydney Children's Hospital, Sydney, Australia|ChildrenÂ´s Hospital Westmead, Westmead, Australia|St. Anna Kinderspital, Vienna, Austra, Austria|Univ.-Klinik fÃ¼r Kinder- und Jugend…		https://ClinicalTrials.gov/show/NCT01704716
27	NCT04301843	Eflornithine (DFMO) and Etoposide for Relapsed/Refractory Neuroblastoma		Recruiting	No Results Available	Neuroblastoma	Drug: Eflornithine	Number of participants with event free survival (EFS) during study|Length of time that participants experience Overall Survival (OS)|Determine the Overall Response Rate (ORR) of Participants using INSS Response Evaluation Criteria.|Number of Participants with Adverse Events as a Measure of Safety and Tolerability	Giselle SaulnierSholler|K C Pharmaceuticals Inc.|Beat NB Cancer Foundation|Atrium Health	All	up to 31 Years Â (Child, Adult)	Phase 2	131	Other|Industry	Interventional	Allocation: N/A|Intervention Model: Single Group Assignment|Masking: None (Open Label)|Primary Purpose: Treatment	BCC015	2020-09-25	2025-10-01	2030-10-01	2020-03-10		2020-11-18	Arkansas Children's Hospital, Little Rock, Arkansas, United States|UCSF Benioff Children's Hospital Oakland-, Oakland, California, United States|Rady Children's Hospital, San Diego, California, United States|Connecticut Children's Hospital, Hartford, Connecticut, United States|Arnold Palmer Hospital for Children, Orlando, Florida, United States|Kapiolani Medical Center for Women and Children, Hon…		https://ClinicalTrials.gov/show/NCT04301843
28	NCT02679144	Neuroblastoma Maintenance Therapy Trial	NMTT	Recruiting	No Results Available	Neuroblastoma	Drug: Difluoromethylornithine (DFMO)	Number of participants with event free survival (EFS) during study.|Length of time that participants experience Overall Survival (OS)|Number of Participants with Adverse Events as a Measure of Safety and Tolerability|Peak Plasma Concentration (Cmax)|Area under the plasma concentration versus time curve (AUC)|Time to reach Peak Plasma Concentration (Tmax)|Number of participants with ODC (Ornithine…	Giselle SaulnierSholler|Beat NB Cancer Foundation|Atrium Health	All	1 Year to 30 Years Â (Child, Adult)	Phase 2	258	Other	Interventional	Allocation: N/A|Intervention Model: Single Group Assignment|Masking: None (Open Label)|Primary Purpose: Prevention	NMTRC014	2016-02-01	2024-02-01	2029-02-01	2016-02-10		2020-11-19	University of Alabama, Children's of Alabama, Birmingham, Alabama, United States|Phoenix Children's Hospital, Phoenix, Arizona, United States|Arkansas Children's Hospital, Little Rock, Arkansas, United States|UCSF Benioff Children's Hospital Oakland-, Oakland, California, United States|Rady Children's Hospital, San Diego, California, United States|Connecticut Children's Hospital, Hartford, Connec…		https://ClinicalTrials.gov/show/NCT02679144
29	NCT01407731	Protein Expression in Human Neuroblastoma Tumor Samples		Completed	No Results Available	Neuroblastoma	Genetic: protein expression analysis|Genetic: western blotting|Other: laboratory biomarker analysis	ITSN1 is highly expressed in neuroblastoma tumors and plays an important role in the development/progression of these tumors	Children's Oncology Group|National Cancer Institute (NCI)	All	Child, Adult, Older Adult		20	Other|NIH	Observational	Observational Model: Case-Only|Time Perspective: Retrospective	ANBL11B4|COG-ANBL11B4|NCI-2011-03799	2011-07-01	2016-05-01	2016-05-01	2011-08-02		2016-05-17			https://ClinicalTrials.gov/show/NCT01407731
30	NCT01638572	Exploring the Possibility to Use Glycosyltransferase as a Prognosis Marker of Neuroblastoma		Completed	No Results Available	Neuroblastoma			National Taiwan University Hospital	All	up to 18 Years Â (Child, Adult)		90	Other	Observational	Observational Model: Cohort|Time Perspective: Retrospective	200910002R	2010-01-01	2011-12-01	2011-12-01	2012-07-11		2012-07-11	National Taiwan University Hospital, Taipei, Taiwan		https://ClinicalTrials.gov/show/NCT01638572
31	NCT02298348	Sorafenib and Cyclophosphamide/Topotecan in Patients With Relapsed and Refractory Neuroblastoma	N2013-02	Active, not recruiting	No Results Available	Neuroblastoma	Drug: Sorafenib|Drug: Cyclophosphamide|Drug: Topotecan	The maximum tolerated dose of sorafenib given twice each day when given in combination with cyclophosphamide/topotecan for 5 days|The number and types of toxicities of sorafenib when administered in combination with cyclophosphamide and topotecan.	New Approaches to Neuroblastoma Therapy Consortium|University of California, San Francisco|Children's Hospital Los Angeles|Lucile Packard Children's Hospital|Children's Hospital Medical Center, Cincinnati|University of Michigan|Seattle Children's Hospital|Dana-Farber Cancer Institute|The Hospital for Sick Children|Children's Healthcare of Atlanta|University of Chicago|Cook Children's Health Care …	All	up to 30 Years Â (Child, Adult)	Phase 1	18	Other	Interventional	Allocation: N/A|Intervention Model: Single Group Assignment|Masking: None (Open Label)|Primary Purpose: Treatment	NANT 2013-02	2015-04-01	2021-07-01	2021-08-01	2014-11-21		2021-01-20	Children's Hospital Los Angeles, Los Angeles, California, United States|UCSF Comprehensive Cancer Center, San Francisco, California, United States|Children Hospital of Colorado, Aurora, Colorado, United States|Children's Healthcare of Atlanta, Atlanta, Georgia, United States|University of Chicago, Comer Children's Hospital, Chicago, Illinois, United States|Childrens Hospital Boston, Dana-Farber C…		https://ClinicalTrials.gov/show/NCT02298348
32	NCT01576692	Combination Chemotherapy, Monoclonal Antibody, and Natural Killer Cells in Treating Young Patients With Recurrent or Refractory Neuroblastoma		Completed	No Results Available	Neuroblastoma	Biological: Humanized anti-GD2 antibody|Drug: Chemotherapy|Other: Cytokines|Biological: Natural killer cells|Device: CliniMACS	Number of patients experiencing unacceptable toxicity associated with humanized anti-GD2 antibody/chemotherapy (course 1) and anti-GD2 antibody/chemotherapy/NK cells (course 2).|Response to treatment|Time to progression.|Event free survival.|Overall survival	St. Jude Children's Research Hospital|CURE Childhood Cancer, Inc.	All	up to 21 Years Â (Child, Adult)	Phase 1	34	Other	Interventional	Allocation: N/A|Intervention Model: Single Group Assignment|Masking: None (Open Label)|Primary Purpose: Treatment	GD2NK|NCI-2012-00495	2012-04-01	2014-10-01	2018-10-17	2012-04-12		2018-11-15	St. Jude Children's Research Hospital, Memphis, Tennessee, United States		https://ClinicalTrials.gov/show/NCT01576692
33	NCT03242603	Immunotherapy of Neuroblastoma Patients Using a Combination of Anti-GD2 and NK Cells	NKEXPGD2	Unknown status	No Results Available	Neuroblastoma Recurrent	Biological: Anti-GD2 in combination with NK cells	To measure tumor response after infusion of expanded activated haploidentical NK cells with anti-GD2. Response will be assessed as defined by Revised International Neuroblastoma Response Criteria 2017.|To measure the numbers of infused NK cells in peripheral blood at specific time-points after NK cell infusion|To measure cytokine levels in plasma at specific time-points after NK cell infusion	National University Hospital, Singapore	All	6 Months to 25 Years Â (Child, Adult)	Phase 1|Phase 2	5	Other	Interventional	Allocation: N/A|Intervention Model: Single Group Assignment|Masking: None (Open Label)|Primary Purpose: Treatment	NKEXPGD2	2017-10-03	2019-08-15	2020-08-15	2017-08-08		2018-03-30	National University Hospital, Singapore, Singapore		https://ClinicalTrials.gov/show/NCT03242603
34	NCT02439788	3RD GENERATION GD2 SPECIFIC CHIMERIC ANTIGEN RECEPTOR TRANSDUCED AUTOLOGOUS NATURAL KILLER T-CELLS FOR NEUROBLASTOMA	GINAKIT	Withdrawn	No Results Available	Neuroblastoma	Drug: cyclophosphamide|Drug: Fludarabine|Genetic: GINAKIT Cells	Number of Patients with dose limiting toxicities|Number of patients with a tumor response|Number of patients with an immunologic response	Baylor College of Medicine|Center for Cell and Gene Therapy, Baylor College of Medicine|Alex's Lemonade Stand Foundation	All	1 Year to 18 Years Â (Child, Adult)	Phase 1	0	Other|Industry	Interventional	Allocation: N/A|Intervention Model: Single Group Assignment|Masking: None (Open Label)|Primary Purpose: Treatment	H-33272, GINAKIT	2017-08-01	2019-09-01	2030-10-01	2015-05-12		2017-06-14	Texas Children's Hospital, Houston, Texas, United States		https://ClinicalTrials.gov/show/NCT02439788
35	NCT03042429	Combination Chemotherapy Followed by Stem Cell Transplant in High-risk Neuroblastoma Patients	NB2004-HR	Completed	No Results Available	Neuroblastoma	Drug: Cycles N8, N5 and N6|Drug: Cycles N5 and N6	Event free survival|Overall survival|early response|late response	University of Cologne	All	6 Months to 21 Years Â (Child, Adult)	Phase 3	360	Other	Interventional	Allocation: Randomized|Intervention Model: Sequential Assignment|Masking: None (Open Label)|Primary Purpose: Treatment	UCologne	2007-01-01	2016-12-31	2016-12-31	2017-02-03		2017-02-06	University of Cologne, Koln, Germany		https://ClinicalTrials.gov/show/NCT03042429
36	NCT03517280	Nutritional Status in Neuroblastoma in Sao Paolo, Brazil		Recruiting	No Results Available	Neuroblastoma		Body Mass Index Z Score|Mid-upper arm circumference (MUAC)|Measurement from Bioelectrical Impedance Analysis (BIA)|Cumulative number of Grade 3/4 toxicities|Incidence of newly diagnosed infection|Survival rate|Disease relapse rate|Cost of care|Score on HuPS or HUI|Score on 24-hour Dietary Recalls	Columbia University|Instituto de Tratamento do CÃ¢ncer Infantil	All	up to 18 Years Â (Child, Adult)		50	Other	Observational	Observational Model: Cohort|Time Perspective: Prospective	AAAR7865	2018-07-15	2022-01-01	2023-01-01	2018-05-07		2018-07-30	Instituto de Tratamento do CÃ¢ncer Infantil, SÃ£o Paulo, Sao Paulo, Brazil		https://ClinicalTrials.gov/show/NCT03517280
37	NCT00793845	Tandem High-dose Chemotherapy and Autologous Stem Cell Rescue in Patients With High-risk Neuroblastoma		Completed	No Results Available	Neuroblastoma	Drug: Cyclophosphamide|Drug: Etoposide|Drug: Carboplatin|Drug: Thiotepa|Drug: Melphalan|Radiation: Total body irradiation	Overall survival and event-free survival, short-term and long-term toxicity of tandem high-dose chemotherapy and autologous stem cell transplantation	Samsung Medical Center	All	Child, Adult, Older Adult	Phase 2	40	Other	Interventional	Allocation: N/A|Intervention Model: Single Group Assignment|Masking: None (Open Label)|Primary Purpose: Treatment	2008-07-002	2008-08-01	2015-01-01	2018-01-01	2008-11-19		2018-09-18	Samsung Medical Center, Seoul, Korea, Republic of		https://ClinicalTrials.gov/show/NCT00793845
38	NCT00939965	Isotretinoin in Treating Young Patients With High-Risk Neuroblastoma		Unknown status	No Results Available	Neuroblastoma	Drug: isotretinoin|Genetic: DNA analysis|Genetic: polymerase chain reaction|Other: laboratory biomarker analysis|Other: pharmacological study	Pharmacokinetics of isotretinoin|Toxicity according to NCI CTCAE v.3|Clinical response	Children's Cancer and Leukaemia Group|National Cancer Institute (NCI)	All	up to 18 Years Â (Child, Adult)	Not Applicable	75	Other	Interventional	Masking: None (Open Label)|Primary Purpose: Treatment	CCLG-PK-2008-03|CDR0000637053|EU-20914|EUDRACT-2008-003606-33	2009-02-01			2009-07-15		2013-08-12	Great Ormond Street Hospital for Children, London, England, United Kingdom|University of Newcastle-Upon-Tyne Northern Institute for Cancer Research, Newcastle-Upon-Tyne, England, United Kingdom|Royal Marsden - Surrey, Sutton, England, United Kingdom		https://ClinicalTrials.gov/show/NCT00939965
39	NCT04501757	Naxitamab and GM-CSF in People With Neuroblastoma		Approved for marketing	No Results Available	High-Risk Neuroblastoma	Biological: Naxitamab/GM-CSF		Memorial Sloan Kettering Cancer Center	All	18 Months and older Â (Child, Adult, Older Adult)			Other	Expanded Access:Treatment IND/Protocol		20-227				2020-08-06		2021-04-14	Memorial Sloan Kettering Cancer Center, New York, New York, United States		https://ClinicalTrials.gov/show/NCT04501757
40	NCT04253015	A Post-Authorisation Safety Study Patient Registry of Patients With Neuroblastoma Being Treated With Dinutuximab Beta		Recruiting	No Results Available	Neuroblastoma	Other: Data-collection	Assessment of the severity of pain experienced by participants during treatment with dinutuximab beta|Number of participants using analgesics during treatment with dinutuximab beta|Incidence of neurotoxicity, visual impairment, capillary leak syndrome, cardiovascular events and hypersensitivity reactions|Number of participants experiencing serious adverse events (SAEs) and adverse drug reactions …	EusaPharma (UK) Limited|United BioSource, LLC	All	1 Year to 18 Years Â (Child, Adult)		125	Industry	Observational	Observational Model: Cohort|Time Perspective: Prospective	EUSA DB 0001	2019-09-30	2032-03-31	2032-06-15	2020-02-05		2021-03-29	St. Anna Kinderkrebsforschung, Wien,, Vienna, Austria|Centre Oscar Lambret, Lille, France|HÃ´pital de la Timone, HÃ´pital des Enfants, Marseille, France|Institut Curie, Paris, France|Institut Gustave Roussy, Villejuif, France|CharitÃ© Berlin, Berlin, Germany|UniversitÃ¤tsmedizin Greifswald, Greifswald, Germany|Uniklinik KÃ¶ln, KÃ¶ln, Germany|IRCCS Istituto Giannina Gaslini, Genova, Italy|Uniwersy…		https://ClinicalTrials.gov/show/NCT04253015
41	NCT00186849	Therapy for Children With Advanced Stage High Risk Neuroblastoma		Completed	No Results Available	Neuroblastoma	Drug: Topotecan, Cyclophosphamide, Cisplatin, Doxorubicin, Etoposide, Ifosfamide, Carboplatin|Procedure: Peripheral Blood Stem Cell Transplant	Response rate|Feasibility/toxicity of an intensification phase of high-dose chemotherapy with topotecan and cyclophosphamide followed by autologous peripheral blood stem cell transplant	St. Jude Children's Research Hospital|National Institutes of Health (NIH)	All	up to 18 Years Â (Child, Adult)	Phase 2	30	Other|NIH	Interventional	Allocation: Non-Randomized|Intervention Model: Single Group Assignment|Masking: None (Open Label)|Primary Purpose: Treatment	NB-97	1997-10-01	2001-04-01	2001-04-01	2005-09-16		2009-05-20	St. Jude Children's Research Hospital, Memphis, Tennessee, United States		https://ClinicalTrials.gov/show/NCT00186849
42	NCT01121419	The Role of IMP3 Expression in Patients With Neuroblastoma		Completed	No Results Available	Neuroblastoma			National Taiwan University Hospital	All	up to 18 Years Â (Child, Adult)			Other	Observational	Observational Model: Cohort|Time Perspective: Retrospective	201002039R	2008-01-01	2009-01-01	2009-01-01	2010-05-12		2010-05-21	Wen-Ming Hsu, Taipei, Taiwan		https://ClinicalTrials.gov/show/NCT01121419
43	NCT02605421	Myeloablative Consolidation Therapy and Tandem Autologous Stem Cell Rescue in Patients With High-Risk Neuroblastoma		Recruiting	No Results Available	Neuroblastoma	Drug: Thiotepa|Drug: Cyclophosphamide|Drug: Melphalan|Drug: Etoposide|Drug: Carboplatin|Biological: Autologous Stem Cell Infusion|Biological: Granulocyte colony stimulating factor	Progression Free Survival|Time to Engraftment|Relapse|Overall Survival	Masonic Cancer Center, University of Minnesota	All	up to 30 Years Â (Child, Adult)	Phase 2	12	Other	Interventional	Allocation: N/A|Intervention Model: Single Group Assignment|Masking: None (Open Label)|Primary Purpose: Treatment	2015LS108	2016-06-01	2021-07-01	2023-07-01	2015-11-16		2021-05-25	Masonic Cancer Center, University of Minnesota, Minneapolis, Minnesota, United States		https://ClinicalTrials.gov/show/NCT02605421
44	NCT01857934	Therapy for Children With Advanced Stage Neuroblastoma		Active, not recruiting	No Results Available	Neuroblastoma	Drug: cyclophosphamide|Drug: topotecan|Biological: hu14.18K322A|Procedure: peripheral blood stem cell harvest|Procedure: surgical resection|Drug: cisplatin|Drug: etoposide|Drug: doxorubicin|Drug: vincristine|Drug: busulfan|Drug: melphalan|Biological: peripheral blood stem cell transplantation|Biological: natural killer cell infusion|Radiation: radiation therapy|Biological: GM-CSF|Biological: G-CS…	Number of participants with complete or partial response|Event-free survival (EFS)|Feasibility of delivering hu14.18K322A to 6 cycles of induction therapy|Local failure rate|Dose limiting toxicity (DLT) or severe (grade 3 or 4) VoD|Dose limiting toxicity (DLT)	St. Jude Children's Research Hospital|Cookies for Kids' Cancer|CURE Childhood Cancer, Inc.	All	up to 18 Years Â (Child, Adult)	Phase 2	153	Other	Interventional	Allocation: N/A|Intervention Model: Single Group Assignment|Masking: None (Open Label)|Primary Purpose: Treatment	NB2012|NCI-2013-00034	2013-07-05	2021-12-01	2023-12-01	2013-05-20		2021-02-24	St. Jude Children's Research Hospital, Memphis, Tennessee, United States		https://ClinicalTrials.gov/show/NCT01857934
45	NCT01462396	Allogeneic Stem Cell Transplantation for Advanced Neuroblastoma Using MHC Mismatched Related Donors	STALLO	Completed	No Results Available	Neuroblastoma	Device: CD34+ cells selected with the Miltenyi Clinimacs machine	The immediate safety of a fludarabine based reduced intensity conditioning regimen and CD34+ stem cell selected mis-matched, related, allogeneic transplant will be assess in patients with relapsed/refractory neuroblastoma|Infusional and long term safety and persistence of tumor redirected, genetically modified, donor derived, allogeneic multi-virus specific cytotoxic T-cells (tV-CTL) after alloge…	Children's Mercy Hospital Kansas City|University of Kansas	All	6 Months to 17 Years Â (Child)	Phase 1	4	Other	Interventional	Allocation: N/A|Intervention Model: Single Group Assignment|Masking: None (Open Label)|Primary Purpose: Device Feasibility	STALLO	2011-10-01	2015-12-01	2015-12-01	2011-10-31		2018-07-18	Children's Mercy Hospital, Kansas City, Missouri, United States		https://ClinicalTrials.gov/show/NCT01462396
46	NCT00793351	Reduced Intensity Stem Cell Transplantation in Children With Relapsed Neuroblastoma After Autologous Transplantation		Completed	No Results Available	Neuroblastoma	Procedure: Reduced-intensity allogeneic hematopoietic stem cell transplantation	tumor response, overall survival, event-free survival	Samsung Medical Center	All	up to 20 Years Â (Child, Adult)	Phase 2	25	Other	Interventional	Allocation: N/A|Intervention Model: Single Group Assignment|Masking: None (Open Label)|Primary Purpose: Treatment	2008-08-073	2008-09-01	2013-11-01	2015-11-01	2008-11-19		2016-10-19	Samsung Medical Center, Seoul, Korea, Republic of		https://ClinicalTrials.gov/show/NCT00793351
47	NCT00450827	Iodine I 131 Monoclonal Antibody 3F8 and Bevacizumab in Treating Patients With Relapsed or Refractory Neuroblastoma		Completed	No Results Available	Neuroblastoma	Biological: bevacizumab|Biological: filgrastim|Procedure: autologous hematopoietic stem cell transplantation|Radiation: iodine I 131 monoclonal antibody 3F8	Maximum tolerated dose (MTD)	Memorial Sloan Kettering Cancer Center|National Cancer Institute (NCI)	All	1 Year and older Â (Child, Adult, Older Adult)	Phase 1	25	Other|NIH	Interventional	Allocation: N/A|Intervention Model: Single Group Assignment|Masking: None (Open Label)|Primary Purpose: Treatment	06-072|P30CA008748|MSKCC-06072	2006-08-01	2015-08-01	2015-08-01	2007-03-22		2015-09-28	Memorial Sloan Kettering Cancer Center, New York, New York, United States		https://ClinicalTrials.gov/show/NCT00450827
48	NCT00659984	N2007-01: Ultratraceâ„¢ Iobenguane I 131 in Patients With Relapsed/Refractory High-Risk Neuroblastoma		Completed	Has Results	Neuroblastoma	Drug: UltratraceTM Iobenguane I 131 Imaging|Drug: UltratraceTM Iobenguane I 131 Therapy	Maximum Tolerated Dose|Dose Limiting Toxicities|Dosimetric Estimation of Radiation Absorbed Doses to Measurable Lesions|Overall Objective Tumor Response Post Therapeutic Treatment|Tumor Response in CT/MRI Lesions Post Therapeutic Treatment|Quality of Life	Molecular Insight Pharmaceuticals, Inc.	All	1 Year to 30 Years Â (Child, Adult)	Phase 2	15	Industry	Interventional	Allocation: N/A|Intervention Model: Single Group Assignment|Masking: None (Open Label)|Primary Purpose: Treatment	CDR0000593357|NANT-2007-01	2008-06-01	2010-08-01	2010-11-01	2008-04-17	2017-03-16	2017-10-04	Childrens Hospital Los Angeles, Los Angeles, California, United States|Lucile Packard Children's Hospital at Stanford University Medical Center, Palo Alto, California, United States|UCSF Helen Diller Family Comprehensive Cancer Center, San Francisco, California, United States|University of Chicago Comer Children's Hospital, Chicago, Illinois, United States|C.S. Mott Children's Hospital at Univers…		https://ClinicalTrials.gov/show/NCT00659984
49	NCT00646230	N2004-03: Intravenous Fenretinide in Treating Young Patients With Recurrent or Resistant Neuroblastoma	IV Fenretinide	Completed	No Results Available	Neuroblastoma	Drug: fenretinide|Other: high performance liquid chromatography|Other: pharmacological study	To define the toxicities of intravenous emulsion 4-HPR given on this schedule.|To determine the maximum tolerated dose of intravenous emulsion 4-HPR given as a continuous intravenous infusion (CIV) for five days (120 hours) every three weeks in children with recurrent and/or resistant neuroblastoma.|To determine the plasma pharmacokinetics of intravenous emulsion 4-HPR given on this schedule.|To …	Nant Operations Center|National Cancer Institute (NCI)|Children's Hospital Los Angeles	All	up to 30 Years Â (Child, Adult)	Phase 1	17	Other|NIH	Interventional	Allocation: N/A|Intervention Model: Single Group Assignment|Masking: None (Open Label)|Primary Purpose: Treatment	CDR0000584267|P01CA081403|N2004-03	2006-12-01	2012-03-01	2012-03-01	2008-03-28		2016-12-22	Childrens Hospital Los Angeles, Los Angeles, California, United States|Lucile Packard Children's Hospital at Stanford University Medical Center, Palo Alto, California, United States|UCSF Helen Diller Family Comprehensive Cancer Center, San Francisco, California, United States|AFLAC Cancer Center and Blood Disorders Service of Children's Healthcare of Atlanta - Egleston Campus, Atlanta, Georgia, U…		https://ClinicalTrials.gov/show/NCT00646230
50	NCT01358604	Biomarkers in Samples From Young Patients With Neuroblastoma		Completed	No Results Available	Neuroblastoma	Genetic: polymerase chain reaction|Genetic: protein expression analysis|Genetic: western blotting|Other: flow cytometry|Other: immunohistochemistry staining method|Other: laboratory biomarker analysis	ROR1 is expressed on the surface of neuroblastoma cells and constitutes a suitable target for mAb therapy	Children's Oncology Group|National Cancer Institute (NCI)	All	up to 120 Years Â (Child, Adult, Older Adult)		20	Other|NIH	Observational	Observational Model: Case-Only|Time Perspective: Retrospective	ANBL11B2|COG-ANBL11B2|NCI-2011-02855	2011-05-01	2016-04-01	2016-04-01	2011-05-23		2016-04-15			https://ClinicalTrials.gov/show/NCT01358604
51	NCT00311584	Irinotecan and Temozolomide in Treating Young Patients With Recurrent Neuroblastoma		Completed	Has Results	Neuroblastoma	Drug: irinotecan hydrochloride|Drug: temozolomide	Overall Response - Complete Response (CR), Very Good Partial Response (VGPR) and Partial Response (PR)	Children's Oncology Group|National Cancer Institute (NCI)	All	up to 21 Years Â (Child, Adult)	Phase 2	59	Other|NIH	Interventional	Allocation: Non-Randomized|Intervention Model: Parallel Assignment|Masking: None (Open Label)|Primary Purpose: Treatment	ANBL0421|CDR0000465487|COG-ANBL0421	2006-04-01	2009-03-01	2013-12-01	2006-04-06	2014-01-16	2014-09-30	Lurleen Wallace Comprehensive Cancer at University of Alabama - Birmingham, Birmingham, Alabama, United States|Arizona Cancer Center at University of Arizona Health Sciences Center, Tucson, Arizona, United States|Arkansas Cancer Research Center at University of Arkansas for Medical Sciences, Little Rock, Arkansas, United States|Southern California Permanente Medical Group, Downey, California, Uni…		https://ClinicalTrials.gov/show/NCT00311584
52	NCT01510600	Studying Biomarkers in Samples From Patients With High-Risk Neuroblastoma		Completed	No Results Available	Neuroblastoma	Genetic: DNA analysis|Genetic: polymerase chain reaction|Other: laboratory biomarker analysis|Other: medical chart review	The sensitivity and specificity, as well as the optimal cut-off, for telomere length (TL) qPCR as an ALT detection method|Frequency and characteristics of ALT in high-risk NB|C-circle level as a marker of ALT activity in NB|Prognostic value of ALT|C-circle assay utility in detecting tumor DNA in the serum of NB patients with an ALT	Children's Oncology Group|National Cancer Institute (NCI)	All	up to 30 Years Â (Child, Adult)		99	Other|NIH	Observational	Observational Model: Cohort|Time Perspective: Retrospective	ANBL12B5|COG-ANBL12B5|CDR0000722061|NCI-2012-00109	2012-01-01	2016-05-01	2016-05-01	2012-01-16		2016-05-19			https://ClinicalTrials.gov/show/NCT01510600
53	NCT01460901	Study of Donor Derived, Multi-virus-specific, Cytotoxic T-Lymphocytes for Relapsed/Refractory Neuroblastoma	STALLONe	Completed	Has Results	Neuroblastoma	Biological: GD2 CAR modified Tri-virus specific cytotoxic t-cells	Number of Participants With Immediate and Short Term Toxicity of Infusion Over 8 Weeks|Peak Transgene Copy Number Per 1000ng PBMC DNA|Death Within 8 Weeks of Infusion|Peak Viral Specific SFU/2x10e5 Mononuclear Cells Per Well|Maximum Tumor Response (RECIST 1.1)	Children's Mercy Hospital Kansas City|Center for Cell and Gene Therapy, Baylor College of Medicine	All	18 Months to 17 Years Â (Child)	Phase 1	5	Other	Interventional	Allocation: N/A|Intervention Model: Single Group Assignment|Masking: None (Open Label)|Primary Purpose: Treatment	STALLONe|00038	2012-10-01	2015-01-01	2015-01-01	2011-10-27	2019-07-23	2019-07-23	Children's Mercy Hospital, Kansas City, Missouri, United States		https://ClinicalTrials.gov/show/NCT01460901
54	NCT00293319	131 I-MIBG in Treating Patients With Refractory or Relapsed Neuroblastoma		Completed	No Results Available	Neuroblastoma	Biological: filgrastim|Radiation: iobenguane I 131	Ability of iodine I 131 metaiodobenzylguanidine to provide palliative therapy|Acute and late toxicities|Disease and symptom responses	University of California, San Francisco|National Cancer Institute (NCI)	All	1 Year and older Â (Child, Adult, Older Adult)	Phase 2	164	Other|NIH	Interventional	Allocation: N/A|Intervention Model: Single Group Assignment|Masking: None (Open Label)|Primary Purpose: Treatment	CDR0000454716|UCSF-05161|UCSF-00161	2005-04-01	2006-03-01	2006-03-01	2006-02-17		2014-08-18	UCSF Comprehensive Cancer Center, San Francisco, California, United States|University of Michigan Comprehensive Cancer Center, Ann Arbor, Michigan, United States|Children's Hospital of Philadelphia, Philadelphia, Pennsylvania, United States		https://ClinicalTrials.gov/show/NCT00293319
55	NCT01520233	Gene Expression in Predicting Outcome in Samples From Patients With High-Risk Neuroblastoma		Completed	No Results Available	Neuroblastoma	Genetic: RNA analysis|Genetic: gene expression analysis|Other: laboratory biomarker analysis	Linear correlation between the nCounterâ„¢ Analysis System and the expression data obtained in microarray platforms|nCounterâ„¢ Analysis System and microarray platforms equally predictive of outcome in the high-risk group of neuroblastoma patients	Children's Oncology Group|National Cancer Institute (NCI)	All	Child, Adult, Older Adult		100	Other|NIH	Observational	Observational Model: Cohort|Time Perspective: Retrospective	ANBL12B2|COG-ANBL12B2|CDR0000723895|NCI-2012-00240	2012-01-01	2016-05-01	2016-05-01	2012-01-27		2016-05-17			https://ClinicalTrials.gov/show/NCT01520233
56	NCT01713439	Allogeneic Neuroblastoma Cells for Relapsed/ Refractory Neuroblastoma, CYCHEALL	CYCHEALL	Completed	No Results Available	Neuroblastoma	Biological: Injection of allogeneic neuroblastoma cells	To assess the safety of up to four subcutaneous (SC) injections of allogeneic neuroblastoma cells which have been genetically modified by measuring adverse events.|To assess the safety of up to eight (total) injections in patients who have received the first four injections without unacceptable toxicity and have evidence of stable disease or better after receiving these injections by measuring ad…	Baylor College of Medicine|The Methodist Hospital System|Center for Cell and Gene Therapy, Baylor College of Medicine|St. Jude Children's Research Hospital	All	Child, Adult, Older Adult	Phase 1	32	Other	Interventional	Allocation: N/A|Intervention Model: Single Group Assignment|Masking: None (Open Label)|Primary Purpose: Treatment	H-6441 CYCHEALL|CYCHEALL	1997-12-01	2001-01-01	2016-04-01	2012-10-24		2016-06-09	Houston Methodist Hospital, Houston, Texas, United States|Texas Children's Hospital, Houston, Texas, United States		https://ClinicalTrials.gov/show/NCT01713439
57	NCT04023331	67Cu-SARTATEâ„¢ Peptide Receptor Radionuclide Therapy Administered to Pediatric Patients With High-Risk Neuroblastoma		Recruiting	No Results Available	Neuroblastoma	Drug: 67Cu-SARTATE|Drug: 64Cu-SARTATE	Maximum Tolerated Dose of 67Cu-SARTATE|Safety and tolerability of Cu-67 SARTATE using CTCAE version 4.03|Safety and tolerability of Cu-64 SARTATE using CTCAE version 4.03|Objective response and best response	Clarity Pharmaceuticals Ltd	All	Child, Adult, Older Adult	Phase 1|Phase 2	34	Industry	Interventional	Allocation: N/A|Intervention Model: Single Group Assignment|Masking: None (Open Label)|Primary Purpose: Treatment	CL04	2020-08-18	2022-09-01	2022-09-01	2019-07-17		2021-06-09	Memorial Sloan Kettering Cancer Center, New York, New York, United States|Cincinnati Children's Hospital Medical Centre, Cincinnati, Ohio, United States|Medical University of South Carolina, Charleston, South Carolina, United States|University of Texas Southwestern Medical Centre, Dallas, Texas, United States|University of Wisconsin, Madison, Wisconsin, United States		https://ClinicalTrials.gov/show/NCT04023331
58	NCT01440283	A Phase II Study of Intensity Modulated Radiation Therapy (IMRT) in High Risk Abdominal Neuroblastoma		Terminated	Has Results	Abdominal Neuroblastoma	Radiation: Intensity Modulated Radiation Therapy (IMRT)	Percentage of Participants Who Failed to Reach Local-regional Control|Pattern of Local-regional Failure.|Quantify the Range of Organ Movement During the Breathing Phase Measured by 4-dimensional MRI (4DMRI) and 4DCT.|Quantify (in mm/cm) the Range of Target Movement During the Breathing Phase Measured by 4DMRI and 4DCT.	St. Jude Children's Research Hospital|Mayo Clinic	All	6 Months to 18 Years Â (Child, Adult)	Phase 2	14	Other	Interventional	Allocation: N/A|Intervention Model: Single Group Assignment|Masking: None (Open Label)|Primary Purpose: Treatment	NBIMRT	2011-09-01	2015-03-01	2015-03-01	2011-09-26	2016-02-04	2016-03-03	St. Jude Children's Research Hospital, Memphis, Tennessee, United States		https://ClinicalTrials.gov/show/NCT01440283
59	NCT01387724	Biomarkers in Blood and Tissue Samples From Patients With Newly Diagnosed Neuroblastoma		Completed	No Results Available	Neuroblastoma	Genetic: RNA analysis|Genetic: polymerase chain reaction|Genetic: protein expression analysis|Genetic: proteomic profiling|Genetic: western blotting|Other: enzyme-linked immunosorbent assay|Other: immunohistochemistry staining method|Other: laboratory biomarker analysis|Other: liquid chromatography|Other: mass spectrometry	Association of high expression of NPY and its Y2/Y5 Rs in NBs with poor outcome of the disease, advanced stage, increased vascularization and other unfavorable prognostic factors, such as TrkB expression and MYCN amplification|BDNF/TrkB and TrkAIII up-regulate expression of NPY and its Rs|NPY upregulates expression of the identified proteins in NB and their Rs in endothelial cells (ECs)|Interacti…	Children's Oncology Group|National Cancer Institute (NCI)	All	1 Year to 10 Years Â (Child)		300	Other|NIH	Observational	Observational Model: Cohort|Time Perspective: Prospective	ANBL11B1|COG-ANBL11B1|NCI-2011-02862	2011-06-01	2016-05-01		2011-07-04		2016-05-18			https://ClinicalTrials.gov/show/NCT01387724
60	NCT00509353	N2004-06: Irinotecan and Vincristine With 131I-MIBG Therapy for Resistant/Relapsed High-Risk Neuroblastoma		Completed	No Results Available	Neuroblastoma	Drug: irinotecan hydrochloride|Drug: vincristine sulfate|Radiation: iobenguane I 131	To determine the maximum tolerated dose (MTD) of 131I-MIBG given in combination with fixed-dose irinotecan/vincristine to children with high-risk refractory/relapsed neuroblastoma.|To determine the dose limiting toxicities of 131I-MIBG combined with irinotecan/vincristine.|Within the confines of a Phase I study, to determine if there is a therapeutic response to this regimen.	Children's Hospital Los Angeles|National Cancer Institute (NCI)	All	1 Year to 30 Years Â (Child, Adult)	Phase 1	26	Other|NIH	Interventional	Allocation: N/A|Intervention Model: Single Group Assignment|Masking: None (Open Label)|Primary Purpose: Treatment	CDR0000558042|P01CA081403|N2004-06|NANT-Draximage-2007-01	2007-01-01	2010-10-01	2012-05-01	2007-07-31		2014-08-29	Childrens Hospital Los Angeles, Los Angeles, California, United States|Lucile Packard Children's Hospital at Stanford University Medical Center, Palo Alto, California, United States|UCSF Helen Diller Family Comprehensive Cancer Center, San Francisco, California, United States|AFLAC Cancer Center and Blood Disorders Service of Children's Healthcare of Atlanta - Egleston Campus, Atlanta, Georgia, U…		https://ClinicalTrials.gov/show/NCT00509353
61	NCT00365755	Combination Chemotherapy in Treating Young Patients Who Are Undergoing Surgery and an Autologous Bone Marrow Transplant for Disseminated Neuroblastoma		Completed	No Results Available	Neuroblastoma	Drug: carboplatin|Drug: cisplatin|Drug: cyclophosphamide|Drug: etoposide|Drug: melphalan|Drug: vincristine sulfate|Procedure: autologous bone marrow transplantation|Procedure: conventional surgery		Children's Cancer and Leukaemia Group|National Cancer Institute (NCI)	All	1 Year to 18 Years Â (Child, Adult)	Phase 3		Other	Interventional	Allocation: Randomized|Primary Purpose: Treatment	CCLG-ENSG-5|CDR0000454576|EU-20592|CCLG-NB-1990-11			2008-03-01	2006-08-17		2013-08-02			https://ClinicalTrials.gov/show/NCT00365755
62	NCT01986595	A Pilot Study on ALK Gene Mutations in Neuroblastoma		Unknown status	No Results Available	Neuroblastoma		ALK gene mutations of NB in Taiwan	National Taiwan University Hospital	All	up to 50 Years Â (Child, Adult)		100	Other	Observational	Time Perspective: Cross-Sectional	201306008RINB	2013-08-01	2014-07-01	2014-07-01	2013-11-18		2013-11-18	National Taiwan University Children Hospital, Taipei, Taiwan		https://ClinicalTrials.gov/show/NCT01986595
63	NCT02998983	Racotumomab in Patients With High-risk Neuroblastoma		Recruiting	No Results Available	Neuroblastoma	Drug: Racotumomab	Number of participants who elicit an immune response to a one-year immunization schedule of racotumomab in a cohort study of patients with high-risk neuroblastoma.|Number of participants in whom minimally disseminated disease in the bone marrow decreases or disappears with a one-year immunization schedule of racotumomab compared to baseline values at study entry.|Number of Participants With Treat…	Laboratorio Elea Phoenix S.A.	All	1 Year to 12 Years Â (Child)	Phase 2	39	Industry	Interventional	Allocation: N/A|Intervention Model: Single Group Assignment|Masking: None (Open Label)|Primary Purpose: Treatment	AR-RACO-2-16	2016-11-01	2021-06-01	2021-06-01	2016-12-21		2021-02-02	Hospital Universitario Austral, Pilar, Buenos Aires, Argentina|Prof. Dr. J. P. Garrahan National Children's Hospital, Buenos Aires, Argentina		https://ClinicalTrials.gov/show/NCT02998983
64	NCT03966651	Safety Evaluation of Peptide Receptor Radionuclide Therapy (PRRT) With 177Lu-DOTA0-Tyr3-Octreotate for Refractory or Recurrent Metastatic Neuroblastoma Expressing Somatostatin Receptors	NEUROBLU 02	Not yet recruiting	No Results Available	Neuroblastoma	Drug: PRRT with 177Lu-DOTATATE	The Maximum Tolerated Dose (MTD) of 177Lu-DOTATATE|Safety will be evaluated using National Cancer Institute Common Terminology Criteria for Adverse Events	Institut Claudius Regaud	All	1 Year to 18 Years Â (Child, Adult)	Phase 1	22	Other	Interventional	Allocation: N/A|Intervention Model: Single Group Assignment|Masking: None (Open Label)|Primary Purpose: Treatment	15 TETE 04	2020-01-01	2022-04-01	2022-04-01	2019-05-29		2019-05-31	IUCT-O, Toulouse, France		https://ClinicalTrials.gov/show/NCT03966651
65	NCT02786719	High-Risk Neuroblastoma Chemotherapy Without G-CSF	SPRING	Completed	Has Results	Neuroblastoma	Drug: Topotecan|Drug: Cyclophosphamide|Drug: Cisplatin|Drug: Etoposide|Drug: Vincristine|Drug: Doxorubicin|Drug: Sargramostim	Incidence of Infection|Delay in Chemotherapy Administration Due to Prolonged Neutrophil Recovery|the Response Rate Following Induction Chemotherapy Without Prophylactic Granulocyte Colony Stimulating Factor (G-CSF)	Baylor College of Medicine	All	12 Months to 18 Years Â (Child, Adult)	Not Applicable	13	Other	Interventional	Allocation: N/A|Intervention Model: Single Group Assignment|Masking: None (Open Label)|Primary Purpose: Treatment	H-38179 (SPRING)|SPRING	2016-06-01	2019-02-05	2019-02-05	2016-06-01	2020-03-12	2020-03-12	Rady Children's Hospital, San Diego, California, United States|Texas Children's Hospital, Houston, Texas, United States	Study Protocol and Statistical Analysis Plan, https://ClinicalTrials.gov/ProvidedDocs/19/NCT02786719/Prot_SAP_000.pdf	https://ClinicalTrials.gov/show/NCT02786719
66	NCT02163356	Fenretinide Lym-X-Sorb + Ketoconazole + Vincristine for Recurrent or Resistant Neuroblastoma	SPOC2013-001	Completed	No Results Available	Recurrent Neuroblastoma|Neuroblastoma	Drug: Fenretinide/LXS Oral Powder|Drug: Ketoconazole|Drug: Vincristine	Maximum Tolerated Dose|Side effect profile of drug combination|Assess plasma pharmacokinetics of fenretinide|Disease response	South Plains Oncology Consortium|The Evan Foundation	All	up to 30 Years Â (Child, Adult)	Phase 1	4	Other	Interventional	Allocation: N/A|Intervention Model: Single Group Assignment|Masking: None (Open Label)|Primary Purpose: Treatment	SPOC-2013-001	2014-05-01	2018-05-01	2018-05-01	2014-06-13		2019-09-19	The University of Chicago Medicine Comer Children's, Chicago, Illinois, United States|UT Southwestern Medical Center, Dallas, Texas, United States|Cook Children's Hospital, Fort Worth, Texas, United States|Medical College of Wisconsin, Milwaukee, Wisconsin, United States		https://ClinicalTrials.gov/show/NCT02163356
67	NCT00392340	Topotecan, Vincristine, and Doxorubicin in Treating Young Patients With Refractory Stage 4 Neuroblastoma		Unknown status	No Results Available	Neuroblastoma	Biological: filgrastim|Drug: doxorubicin hydrochloride|Drug: topotecan hydrochloride|Drug: vincristine sulfate	Objective response rate (complete or partial) > 50% after 2 courses of topotecan hydrochloride, vincristine, and doxorubicin hydrochloride|Progression-free survival at the time of local progression or relapse, progression of pre-existing metastases, metastatic relapse, second primary malignancy, or death from any cause|Toxicity and incidence of adverse events	Children's Cancer and Leukaemia Group|National Cancer Institute (NCI)	All	1 Year to 20 Years Â (Child, Adult)	Phase 2	63	Other	Interventional	Masking: None (Open Label)|Primary Purpose: Treatment	CDR0000508641|CCLG-NB-2006-05|EUDRACT-2005-000915-80|EU-20641	2008-03-01	2010-01-01		2006-10-26		2013-09-17	Institute of Child Health at University of Bristol, Bristol, England, United Kingdom|Addenbrooke's Hospital, Cambridge, England, United Kingdom|Leeds Cancer Centre at St. James's University Hospital, Leeds, England, United Kingdom|Royal Liverpool Children's Hospital, Alder Hey, Liverpool, England, United Kingdom|Great Ormond Street Hospital for Children, London, England, United Kingdom|Royal Manc…		https://ClinicalTrials.gov/show/NCT00392340
68	NCT00002730	Chemotherapy in Treating Children With Neuroblastoma		Completed	No Results Available	Neuroblastoma	Drug: buthionine sulfoximine|Drug: melphalan		Children's Hospital Los Angeles|National Cancer Institute (NCI)	All	up to 21 Years Â (Child, Adult)	Phase 1		Other|NIH	Interventional	Primary Purpose: Treatment	CHLA-95-083|CDR0000064620|NCI-T95-0092O	1996-06-01			2004-09-01		2017-02-01	Children's Hospital Los Angeles, Los Angeles, California, United States|UCSF Cancer Center and Cancer Research Institute, San Francisco, California, United States|University of Minnesota Cancer Center, Minneapolis, Minnesota, United States|Children's Hospital of Philadelphia, Philadelphia, Pennsylvania, United States		https://ClinicalTrials.gov/show/NCT00002730
69	NCT01169376	Biomarkers in Young Patients With Neuroblastoma		Completed	No Results Available	Neuroblastoma	Genetic: DNA analysis|Genetic: DNA methylation analysis|Genetic: RNA analysis|Genetic: comparative genomic hybridization|Genetic: mutation analysis|Genetic: polymorphism analysis	Discovery of therapeutically relevant driver mutations|Identification of a set of neuroblastoma specimens for analyses|Genome-wide DNA copy number and allelic status|Genome-wide methylation profile|Genome-wide microRNA expression profile|Genome-wide RNA expression signatures|Identification of mutations in candidate therapeutic targets|Characterization of the relapsed high-risk neuroblastoma genom…	Children's Oncology Group|National Cancer Institute (NCI)	All	up to 30 Years Â (Child, Adult)		380	Other|NIH	Observational	Observational Model: Case-Only|Time Perspective: Retrospective	ANBL10B1|COG-ANBL10B1|CDR0000681912|NCI-2011-02246	2010-07-01	2016-05-01	2016-05-01	2010-07-26		2016-05-18			https://ClinicalTrials.gov/show/NCT01169376
70	NCT00992173	Efficacy and Safety of Ultratraceâ„¢ Iobenguane I 131 in Neuroblastoma		Withdrawn	No Results Available	Neuroblastoma	Drug: Ultratrace Iobenguane I 131	Proportion of patients with complete or partial response, sustained over two assessments, following treatment. Response criteria for the primary endpoint are based on the International Neuroblastoma Response Criteria (INRC).|Change in use of narcotics for pain management|Change in patient quality of life|Change in key tumor markers (HVA and VMA)|Overall survival	Molecular Insight Pharmaceuticals, Inc.	All	12 Months and older Â (Child, Adult, Older Adult)	Phase 2	0	Industry	Interventional	Allocation: N/A|Intervention Model: Single Group Assignment|Masking: None (Open Label)|Primary Purpose: Treatment	MIP-IB-N201	2010-01-01	2011-10-01		2009-10-09		2015-11-26	Children's Hospital of LA, Los Angeles, California, United States|UCSF Pediatric Hematology/Oncology, San Francisco, California, United States|University of Miami Miller School of Medicine, Miami, Florida, United States|Childrens Memorial/Northwestern University, Chicago, Illinois, United States|Comer's Childrens Hospital/University of Chicago, Chicago, Illinois, United States|University of iowa,…		https://ClinicalTrials.gov/show/NCT00992173
71	NCT02919046	Study Evaluating the Efficacy and Safety With CAR-T for Relapsed or Refractory Neuroblastoma in Children		Unknown status	No Results Available	Relapsed or Refractory Neuroblastoma	Biological: GD2-targeted CAR-T cells	The overall efficiency of patients with neuroblastoma after autologous CAR-T cell therapy|Progression free survival|Overall survival|Patients-based Quality of Life Evaluation|3Â°or above incidence rate of serious adverse reaction related to treatment	Sinobioway Cell Therapy Co., Ltd.|Nanjing Children's Hospital|Children's Hospital of Fudan University	All	1 Year to 14 Years Â (Child)	Not Applicable	22	Industry|Other	Interventional	Allocation: N/A|Intervention Model: Single Group Assignment|Masking: None (Open Label)|Primary Purpose: Treatment	WM-CART-07	2016-09-01	2020-09-01	2020-09-01	2016-09-29		2017-03-14	Nanjing Children's Hospital, Nanjing, Jiangsu, China|Children's Hospital of Fudan University, Shanghai, Shanghai, China		https://ClinicalTrials.gov/show/NCT02919046
72	NCT00703222	A Phase I/II Study Of Immunization With Lymphotactin And Interleukin 2 Gene Modified Neuroblastoma Tumor Cells	CHESAT	Active, not recruiting	No Results Available	Neuroblastoma	Biological: SNJB-JF-IL2 and SJNB-JF-Lptn + Dose Level 1 SKNLP|Biological: SNJB-JF-IL2 and SJNB-JF-Lptn + Dose Level 2 SKNLP	Evaluate the safety of repeated immunization with gene-modified, IL-2/lymphotactin secreting SJNB-JF-IL2 and SJNB-JF-Lptn cells co-administered with the unmodified SKNLP neuroblastoma cell line.|Evaluate the immune response to these immunizations.	Baylor College of Medicine|Center for Cell and Gene Therapy, Baylor College of Medicine	All	Child, Adult, Older Adult	Phase 1|Phase 2	7	Other	Interventional	Allocation: Non-Randomized|Intervention Model: Sequential Assignment|Masking: None (Open Label)|Primary Purpose: Treatment	22053-CHESAT	2008-06-01	2011-05-01	2024-05-01	2008-06-23		2021-03-10	Texas Children's Hospital, Houston, Texas, United States		https://ClinicalTrials.gov/show/NCT00703222
73	NCT04903899	177Lutetium-DOTATATE in Children With Primary Refractory or Relapsed High-risk Neuroblastoma	LuDO-N	Recruiting	No Results Available	Neuroblastoma Recurrent|Neuroblastoma	Combination Product: 177Lu-DOTATATE	Treatment response assessed in accordance with the Revised International Neuroblastoma Response Criteria (INRC)|Number and severity of treatment-related adverse events|Progression-free survival|Overall survival	Jakob Stenman|Advanced Accelerator Applications|Novartis|Karolinska University Hospital	All	18 Months to 18 Years Â (Child, Adult)	Phase 2	24	Other|Industry	Interventional	Allocation: N/A|Intervention Model: Single Group Assignment|Masking: None (Open Label)|Primary Purpose: Treatment	LuDO-N	2021-05-19	2026-05-20	2031-05-20	2021-05-27		2021-05-27	Rigshospitalet, Copenhagen, Denmark|New Children's Hospital, Helsinki University Hospital, Helsinki, HUS, Finland|Vilnius University Hospital, Vilnius, Lithuania|Princess Maxima Center for Pediatric Oncology, Utrecht, Netherlands|Oslo University Hospital, Rikshospitalet, Oslo, Norway|Karolinska University Hospital, Stockholm, Sweden		https://ClinicalTrials.gov/show/NCT04903899
74	NCT00960739	Iodobenzylguanidine Meta-I131 and Topotecan in Young Patients With Refractory or Relapsed Metastatic Neuroblastoma	MIITOP	Completed	No Results Available	Neuroblastoma	Drug: Topotecan hydrochloride|Procedure: Autologous hematopoietic stem cell transplantation|Radiation: iobenguane I 131|Radiation: total-body irradiation	Response rate|Toxicity	Centre Oscar Lambret|National Cancer Institute, France|Novartis Pharmaceuticals	All	1 Year to 20 Years Â (Child, Adult)	Phase 2	30	Other|Industry	Interventional	Allocation: N/A|Intervention Model: Single Group Assignment|Masking: None (Open Label)|Primary Purpose: Treatment	MIITOP-0607	2008-11-01	2016-03-01	2016-07-01	2009-08-18		2016-08-08	Centre Oscar Lambret, Lille, France|Centre LÃ©on BÃ©rard, Lyon, France|HÃ´pital des Enfants, Toulouse, France		https://ClinicalTrials.gov/show/NCT00960739
75	NCT00085930	Blood T-Cells and EBV Specific CTLs Expressing GD-2 Specific Chimeric T Cell Receptors to Neuroblastoma Patients	NESTLES	Active, not recruiting	No Results Available	Neuroblastoma	Biological: EBV specific CTLs	Evaluate the safety of escalating doses of 14g2a.zeta chimeric receptor transduced autologous EBV specific cytotoxic T-lymphocytes (EBV-CTL) and 14g2a.zeta transduced autologous peripheral blood T-cells|Determine the differential survival and function of these two infused cell-types in vivo, in particular to determine if chimeric receptor transduced EBV-CTLs survive longer than transduced periphe…	Baylor College of Medicine|Center for Cell and Gene Therapy, Baylor College of Medicine	All	up to 21 Years Â (Child, Adult)	Phase 1	19	Other	Interventional	Allocation: N/A|Intervention Model: Single Group Assignment|Masking: None (Open Label)|Primary Purpose: Treatment	13149-NESTLES|NESTLES	2003-04-01	2010-01-01	2021-12-01	2004-06-21		2021-01-08	Texas Children's Hospital, Houston, Texas, United States		https://ClinicalTrials.gov/show/NCT00085930
76	NCT00416676	Combination Chemotherapy and Surgery With or Without Radiation Therapy in Treating Patients With Stage 2 or Stage 3 Neuroblastoma		Unknown status	No Results Available	Neuroblastoma	Drug: carboplatin|Drug: cisplatin|Drug: cyclophosphamide|Drug: etoposide|Drug: vincristine sulfate|Procedure: adjuvant therapy|Procedure: conventional surgery|Procedure: neoadjuvant therapy|Radiation: radiation therapy		Children's Cancer and Leukaemia Group|National Cancer Institute (NCI)	All	1 Year and older Â (Child, Adult, Older Adult)	Phase 3	30	Other	Interventional	Masking: None (Open Label)|Primary Purpose: Treatment	CCLG-NB-1993-01|CDR0000454571|EU-20594				2006-12-28		2013-08-02			https://ClinicalTrials.gov/show/NCT00416676
77	NCT02630043	Trial of Tolcapone With Oxaliplatin for Neuroblastoma		Terminated	No Results Available	Neuroblastoma	Drug: Tolcapone|Drug: Oxaliplatin	Number of Participants with Adverse Events as a Measure of Safety and Tolerability|Determine the Overall Response Rate (ORR) of Participants using RECIST criteria|Determine the Progression Free Survival (PFS) of Participants using days until progression|To evaluate the drug levels and pharmacokinetics (PK) of Tolcapone from blood samples at multiple time points within the first 24 hours on study …	Giselle SaulnierSholler|Atrium Health	All	up to 21 Years Â (Child, Adult)	Phase 1	5	Other	Interventional	Allocation: N/A|Intervention Model: Single Group Assignment|Masking: None (Open Label)|Primary Purpose: Treatment	NMTRC011	2015-12-01	2019-07-01	2019-07-01	2015-12-15		2020-11-17	Arkansas Children's Hospital, Little Rock, Arkansas, United States|Rady Children's Hospital, San Diego, California, United States|Connecticut Children's Hospital, Hartford, Connecticut, United States|Kapiolani Medical Center for Women and Children, Honolulu, Hawaii, United States|Helen DeVos Children's Hospital, Grand Rapids, Michigan, United States|Cardinal Glennon Children's Medical Center, Sai…		https://ClinicalTrials.gov/show/NCT02630043
78	NCT00082758	hu14.18-Interleukin-2 Fusion Protein in Treating Young Patients With Recurrent or Refractory Neuroblastoma		Completed	Has Results	Neuroblastoma	Biological: hu14.18-Interleukin-2 fusion protein	Number of Responders (Response Rate)	Children's Oncology Group|National Cancer Institute (NCI)	All	up to 21 Years Â (Child, Adult)	Phase 2	39	Other|NIH	Interventional	Allocation: Non-Randomized|Intervention Model: Parallel Assignment|Masking: None (Open Label)|Primary Purpose: Treatment	ANBL0322|CDR0000360723|COG-ANBL0322|NCI-2012-02583	2005-08-01	2008-02-01	2012-05-01	2004-05-19	2014-01-16	2015-02-12	Lurleen Wallace Comprehensive Cancer at University of Alabama - Birmingham, Birmingham, Alabama, United States|Arkansas Cancer Research Center at University of Arkansas for Medical Sciences, Little Rock, Arkansas, United States|Childrens Hospital Los Angeles, Los Angeles, California, United States|Children's Hospital Central California, Madera, California, United States|Children's Hospital of Ora…		https://ClinicalTrials.gov/show/NCT00082758
79	NCT01525251	Nurse Case Manager Model on Neuroblastoma Caregiver's Uncertainty	NCMM	Unknown status	No Results Available	Neuroblastoma			National Taiwan University Hospital|National Science Council, Taiwan|National Taiwan University	All	Child, Adult, Older Adult		60	Other	Observational	Time Perspective: Prospective	200907067R	2009-08-01			2012-02-02		2012-02-02	National Taiwan University Hospital, Taipei, Taiwan		https://ClinicalTrials.gov/show/NCT01525251
80	NCT00295919	N2004-04: Fenretinide LXS in Treating Patients With Recurrent, Refractory, or Persistent Neuroblastoma		Completed	No Results Available	Neuroblastoma	Drug: fenretinide lipid matrix|Drug: ketoconazole|Other: laboratory biomarker analysis|Other: pharmacological study	Maximum tolerated dose a|Toxicity|Plasma pharmacokinetics of 4-HPR/LXS oral powder and its metabolites|Tolerability of the combination of ketoconazole and 4-HPR/LXS oral powder|Disease response|Plasma level of 4-HPR/LXS oral powder in PBMC as a tumor cell surrogate tissue|Plasma levels of 4-HPR/LXS oral powder when given in combination with ketoconazole	Children's Hospital Los Angeles|National Cancer Institute (NCI)	All	up to 30 Years Â (Child, Adult)	Phase 1	68	Other|NIH	Interventional	Allocation: N/A|Intervention Model: Single Group Assignment|Masking: None (Open Label)|Primary Purpose: Treatment	CDR0000459787|P01CA081403|N2004-04	2005-12-01	2014-03-01	2015-05-01	2006-02-24		2016-02-15	Childrens Hospital Los Angeles, Los Angeles, California, United States|Lucile Packard Children's Hospital at Stanford University Medical Center, Palo Alto, California, United States|UCSF Helen Diller Family Comprehensive Cancer Center, San Francisco, California, United States|AFLAC Cancer Center and Blood Disorders Service of Children's Healthcare of Atlanta - Scottish Rite Campus, Atlanta, Georg…		https://ClinicalTrials.gov/show/NCT00295919
81	NCT03033303	A Study of the Effect of Hu3F8/GM-CSF Immunotherapy Plus Isotretinoin in Patients in First Remission of High-Risk Neuroblastoma		Active, not recruiting	No Results Available	Neuroblastoma	Biological: Hu3F8|Drug: GM-CSF|Drug: Isotretinoin	relapse-free survival (RFS)	Memorial Sloan Kettering Cancer Center|Y-mAbs Therapeutics	All	Child, Adult, Older Adult	Phase 2	59	Other|Industry	Interventional	Allocation: N/A|Intervention Model: Single Group Assignment|Masking: None (Open Label)|Primary Purpose: Treatment	16-1643	2017-01-23	2022-06-01	2022-06-01	2017-01-26		2020-12-11	Memorial Sloan Kettering Cancer Center, New York, New York, United States		https://ClinicalTrials.gov/show/NCT03033303
82	NCT01109238	A Trial Using Molecular-Guided Therapy in Patients With Refractory or Recurrent Neuroblastoma		Completed	No Results Available	Refractory Neuroblastoma|Relapsed Neuroblastoma		Feasibility of using protocol process to make real time treatment decisions	Giselle SaulnierSholler|Van Andel Research Institute|Atrium Health	All	12 Months to 21 Years Â (Child, Adult)		5	Other	Observational	Observational Model: Case-Only|Time Perspective: Prospective	NMTRC 001P	2010-04-01	2010-07-01	2010-07-01	2010-04-23		2020-11-18	UVM/FAHC, Burlington, Vermont, United States		https://ClinicalTrials.gov/show/NCT01109238
83	NCT01587300	Neuroblastoma Biology Study		Recruiting	No Results Available	Neuroblastoma			New Approaches to Neuroblastoma Therapy Consortium	All	up to 99 Years Â (Child, Adult, Older Adult)		500	Other	Observational	Observational Model: Other|Time Perspective: Prospective	N2004-05	2011-07-01	2023-12-01	2024-06-01	2012-04-30		2021-01-20	Children's Hospital Los Angeles, Los Angeles, California, United States|Lucille Salter Packer Children's Hospital, Stanford University, Palo Alto, California, United States|UCSF Helen Diller Family Comprehensive Cancer Center, San Francisco, California, United States|Children Hospital of Colorado, Aurora, Colorado, United States|AFLAC Cancer Center and Blood Disorders Service of Children's Health…		https://ClinicalTrials.gov/show/NCT01587300
84	NCT00253435	N2001-02: I-MIBG With Intensive Chemotherapy and Autologous Stem Cell Rescue for High-Risk Neuroblastoma		Completed	Has Results	Neuroblastoma	Biological: Filgrastim|Drug: Carboplatin|Drug: Etoposide|Drug: Melphalan|Procedure: Peripheral blood stem cell infusion|Radiation: 131I-MIBG|Radiation: Radiation therapy	Response (Complete Response, Very Good Partial Response, and Partial Response) at 60-days Post Stem Cell Infusion|Event-free Survival (EFS) at 3 Years|Engraftment DLT|Dose Limiting Veno-occlusive Disease (VOD) / Sinusoidal Obstruction Syndrome SOS	Children's Hospital Los Angeles|National Cancer Institute (NCI)	All	1 Year to 29 Years Â (Child, Adult)	Phase 2	50	Other|NIH	Interventional	Allocation: N/A|Intervention Model: Single Group Assignment|Masking: None (Open Label)|Primary Purpose: Treatment	CDR0000450148|P01CA081403|N2001-02	2005-09-01	2012-12-01	2013-12-01	2005-11-15	2016-08-24	2016-08-24	Childrens Hospital Los Angeles, Los Angeles, California, United States|Lucile Packard Children's Hospital at Stanford University Medical Center, Palo Alto, California, United States|UCSF Helen Diller Family Comprehensive Cancer Center, San Francisco, California, United States|AFLAC Cancer Center and Blood Disorders Service of Children's Healthcare of Atlanta - Egleston Campus, Atlanta, Georgia, U…		https://ClinicalTrials.gov/show/NCT00253435
85	NCT02914405	Phase I Study of 131-I mIBG Followed by Nivolumab & Dinutuximab Beta Antibodies in Children With Relapsed/Refractory Neuroblastoma	MiniVan	Recruiting	No Results Available	Neuroblastoma	Drug: Nivolumab|Drug: Ch14.18/CHO	Incidence of Treatment-Emergent Adverse Events [Safety and tolerability] of 131-I-MIBG, ch14.18/CHO and Nivolumab in paediatric patients|Anti-tumour response in patients with measureable disease as measured by immunocytology, MIBG, CT and/or MRI in patients receiving 131-I-MIBG, ch14.18/CHO and Nivolumab in patients with relapsed and refractory high risk neuroblastoma|KIR/KIR-Ligand genotype, FcÎ…	University Hospital Southampton NHS Foundation Trust|University College London Hospitals|University of Wisconsin, Madison|University Hospital Greifswald|Solving Kids' Cancer US/EU|Joining Against Cancer in Kids|The Band of Parents	All	1 Year to 18 Years Â (Child, Adult)	Phase 1	36	Other	Interventional	Allocation: N/A|Intervention Model: Single Group Assignment|Masking: None (Open Label)|Primary Purpose: Treatment	RHM CHI0811|2016-002221-11	2018-05-24	2021-05-01	2021-05-01	2016-09-26		2020-10-08	University of Wisconsin Carbone Cancer Center; UW Hospital and Clinics; American Family Children's Hospital, Madison, Wisconsin, United States|University Hospital Southampton NHS Foundation Trust, Southampton, Hampshire, United Kingdom|University College London Hospital, London, United Kingdom		https://ClinicalTrials.gov/show/NCT02914405
86	NCT01583842	124I-Metaiodobenzylguanidine (MIBG) PET/CT Diagnostic Imaging and Dosimetry for Patients With Neuroblastoma: A Pilot Study		Terminated	No Results Available	Neuroblastoma	Drug: 124I-Metaiodobenzylguanidine (MIBG) (no-carrier added)|Drug: 124I-MIBG (carrier added)|Procedure: Positron Emission Tomography (PET) /Computerized tomography (CT)	Measurements of organ dosimetry using high specific activity (no carrier added)|Measurements of organ dosimetry using low specific activity (carrier added)|Number of participants with grade 3 or 4 imaging-related toxicities.|Change from baseline of blood pressure|Change from baseline of pulse measurements|Measurements of tumor dosimetry using low specific activity (carrier added)|Measurements of …	Miguel Pampaloni|Molecular Insight Pharmaceuticals, Inc.|Jubilant DraxImage Inc.|University of California, San Francisco	All	3 Years and older Â (Child, Adult, Older Adult)	Early Phase 1	10	Other|Industry	Interventional	Allocation: Non-Randomized|Intervention Model: Sequential Assignment|Masking: None (Open Label)|Primary Purpose: Diagnostic	12088|NCI-2012-00617	2013-04-09	2021-02-25	2021-02-25	2012-04-24		2021-05-14	University of California, San Francisco, San Francisco, California, United States		https://ClinicalTrials.gov/show/NCT01583842
87	NCT00002748	Gene Therapy in Treating Children With Refractory or Recurrent Neuroblastoma		Completed	No Results Available	Neuroblastoma	Biological: gene-modified tumor cell vaccine therapy|Biological: interleukin-2 gene		St. Jude Children's Research Hospital|National Cancer Institute (NCI)	All	up to 21 Years Â (Child, Adult)	Phase 1	38	Other|NIH	Interventional	Primary Purpose: Treatment	CDR0000064681|U01CA058211|P30CA021765|SJCRH-CYGENE|SJCRH-CYGNE2|NCI-H96-0005	1991-12-01	2007-08-01	2007-08-01	2004-01-22		2011-10-04	St. Jude Children's Research Hospital, Memphis, Tennessee, United States		https://ClinicalTrials.gov/show/NCT00002748
88	NCT00002458	Monoclonal Antibody Therapy in Treating Children With Metastatic Neuroblastoma in Second Remission		Completed	No Results Available	Neuroblastoma	Biological: monoclonal antibody 3F8		Memorial Sloan Kettering Cancer Center	All	up to 18 Years Â (Child, Adult)	Phase 2		Other	Interventional	Primary Purpose: Treatment	87-118|CDR0000075103|NCI-V88-0357	1987-11-01	2001-09-01	2001-09-01	2004-08-30		2013-06-05	Memorial Sloan-Kettering Cancer Center, New York, New York, United States		https://ClinicalTrials.gov/show/NCT00002458
89	NCT01019850	N2007-03: Vorinostat and 131-I MIBG in Treating Patients With Resistant or Relapsed Neuroblastoma		Completed	No Results Available	Neuroblastoma	Drug: Vorinostat|Radiation: 131- I Metaiodobenzylguanidine|Procedure: Peripheral Blood Stem Cell Infusion|Drug: Filgrastim	All toxicities , including dose limiting toxicities, of the combination of vorinostat with therapeutic doses of 131-I MIBG|Response evaluation , within the context of a phase I study.|Histone acetylation levels and norepinephrine transported mRNA levels in peripheral blood mononuclear cells after treatment with different doses of vorinostat.	New Approaches to Neuroblastoma Therapy Consortium|National Cancer Institute (NCI)	All	2 Years to 30 Years Â (Child, Adult)	Phase 1	27	Other|NIH	Interventional	Allocation: N/A|Intervention Model: Single Group Assignment|Masking: None (Open Label)|Primary Purpose: Treatment	CDR0000659059|P01CA081403|N2007-03	2010-03-01	2014-12-01	2015-02-01	2009-11-25		2015-12-14	Children's Hospital Los Angeles, Los Angeles, California, United States|Lucile Salter Packer Children's Hospital, Palo Alto, California, United States|UCSF Helen Diller Family Comprehensive Cancer Center, San Francisco, California, United States|AFLAC Cancer Center and Blood Disorders Service of Children's Healthcare of Atlanta - Egleston Campus, Atlanta, Georgia, United States|University of Chic…		https://ClinicalTrials.gov/show/NCT01019850
90	NCT02337309	SF1126 for Patients With Relapsed or Refractory Neuroblastoma		Terminated	No Results Available	Neuroblastoma	Drug: SF1126	Toxicities, based on the CTCAE criteria, will be used to measure the severity of adverse events|Evaluation of response|Pharmacokinetics: Parameters include AUC, clearance, Cmax, Tmax, & terminal half-life for SF1101 & SF1174. With rapid conversion of SF1126 to SF1101, only AUC, clearance, Cmax & Tmax are calculated for SF1126.	New Approaches to Neuroblastoma Therapy Consortium|SignalRX Pharmaceuticals, Inc.|University of Southern California	All	1 Year to 30 Years Â (Child, Adult)	Phase 1	4	Other|Industry	Interventional	Allocation: N/A|Intervention Model: Single Group Assignment|Masking: None (Open Label)|Primary Purpose: Treatment	NANT 2014-01|N14-01|R01FD005740	2015-07-09	2018-05-22	2018-05-22	2015-01-13		2018-08-20	Children's Hospital Los Angeles, Los Angeles, California, United States|UCSF Helen Diller Family Comprehensive Cancer Center, San Francisco, California, United States|Children Hospital of Colorado, Aurora, Colorado, United States|AFLAC Cancer Center and Blood Disorders Service of Children's Healthcare of Atlanta - Egleston Campus, Atlanta, Georgia, United States|University of Chicago Comer Childr…		https://ClinicalTrials.gov/show/NCT02337309
91	NCT02693171	Post-Marketing Assessment of Immunogenicity and Safety of UnituxinÂ® in High-Risk Neuroblastoma Patients		Terminated	Has Results	Neuroblastoma	Drug: Dinutuximab	To Determine the Incidence of Human Anti-chimeric Antibody (HACA) in High-risk Neuroblastoma Patients Treated With Unituxin Combination Therapy.|To Determine the Incidence of Targeted Immune-related Adverse Events (AEs) During Treatment With Dinutuximab Combination Therapy in High-risk Neuroblastoma Subjects.|To Determine the Incidence of Neutralizing Antibody (NAb) in Patients With Human Anti-ch…	United Therapeutics	All	1 Year to 18 Years Â (Child, Adult)		13	Industry	Observational	Observational Model: Cohort|Time Perspective: Prospective	DIV-NB-401	2016-03-15	2016-12-19	2016-12-19	2016-02-26	2019-08-05	2019-08-05	University Of Alabama At Birmingham, Birmingham, Alabama, United States|Arkansas Children's Hospital, Little Rock, Arkansas, United States|Children's Hospital Los Angeles, Los Angeles, California, United States|Children's Hospital of Orange County, Orange, California, United States|Rady Children's Hospital- San Diego, San Diego, California, United States|University of Chicago, Chicago, Illinois, …		https://ClinicalTrials.gov/show/NCT02693171
92	NCT02864563	Pan-genome Analysis of Neuroblastoma by Comparative Genomic Hybridization and Correlation With Pathology for the Diagnostic and the Prognostic Classification	PHRCNB07	Active, not recruiting	No Results Available	Neuroblastoma	Procedure: Blood sampling	Progression-Free survival|Progression at metastatic location-Free survival|Overall-Free survival	Institut Curie	All	up to 18 Years Â (Child, Adult)	Not Applicable	500	Other	Interventional	Allocation: N/A|Intervention Model: Single Group Assignment|Masking: None (Open Label)|Primary Purpose: Basic Science	IC 2007-09	2008-10-04	2022-07-01	2022-12-01	2016-08-12		2021-05-20	HÃ´pital Nord Amiens, Amiens, France|Chu Angers, Angers, France|Chr R.Pellegrin, Bordeaux, France|CHU MORVAN Brest, Brest, France|CHR CAEN, Caen, France|Chu Bocage, Dijon, France|Chu Grenoble, Grenoble, France|Chu Lille, Lille, France|Hopital de La Mere Et de L'Enfant Limoges, Limoges, France|Centre Leon Berard, Lyon, France|Hopital D'Enfants de La Timone, Marseille, France|Hopital Arnaud de Vill…		https://ClinicalTrials.gov/show/NCT02864563
93	NCT01822652	3rd Generation GD-2 Chimeric Antigen Receptor and iCaspase Suicide Safety Switch, Neuroblastoma, GRAIN	GRAIN	Active, not recruiting	No Results Available	Neuroblastoma	Genetic: iC9-GD2 T Cells - frozen|Genetic: iC9-GD2 T Cells - fresh|Drug: Cytoxan|Drug: Fludara|Drug: Keytruda|Genetic: iC9-GD2 T cells	Dose limiting toxicities at 6 weeks post T cell infusion|To evaluate the expansion and persistence of 3rd generation iC9-GD2 T cells|Time to progression of disease|Change in serum cytokine and chemokine levels	Baylor College of Medicine|Center for Cell and Gene Therapy, Baylor College of Medicine|The Methodist Hospital System|Solving Kids' Cancer|The Evan Foundation|National Cancer Institute (NCI)|Kids Cancer Research Foundation	All	Child, Adult, Older Adult	Phase 1	11	Other|NIH	Interventional	Allocation: Non-Randomized|Intervention Model: Single Group Assignment|Masking: None (Open Label)|Primary Purpose: Treatment	H-31493 GRAIN|P01CA094237	2013-08-01	2015-12-01	2030-10-01	2013-04-02		2021-01-08	Houston Methodist Hospital, Houston, Texas, United States|Texas Children's Hospital, Houston, Texas, United States		https://ClinicalTrials.gov/show/NCT01822652
94	NCT00730444	Expanded Access Protocol for [123I]mIBG for Patients With Known or Suspected Neuroblastoma		Approved for marketing	No Results Available	Neuroblastoma	Drug: Iobenguane I 123 Injection		GE Healthcare	All	Child, Adult, Older Adult			Industry	Expanded Access		GE 122-008				2008-08-08		2009-11-09	GE Healthcare, Princeton, New Jersey, United States		https://ClinicalTrials.gov/show/NCT00730444
95	NCT00644696	Study of Irinotecan and Bortezomib in Children With Recurrent/Refractory Neuroblastoma		Completed	No Results Available	Neuroblastoma	Drug: Irinotecan and Bortezomib	Determine highest dose of IV irinotecan administered in conjunction with bortezomib without causing severe side effects.|Measure the neuroblastoma tumors after treatment with irinotecan and bortezomib to determine whether there was a change in size.	University of Michigan Rogel Cancer Center|Millennium Pharmaceuticals, Inc.	All	1 Year to 25 Years Â (Child, Adult)	Phase 1	18	Other|Industry	Interventional	Allocation: N/A|Intervention Model: Single Group Assignment|Masking: None (Open Label)|Primary Purpose: Treatment	UMCC 2006.084|HUM 7859	2008-04-01	2012-07-01	2012-07-01	2008-03-27		2017-07-06	The University of Michigan Comprehensive Cancer Center, Ann Arbor, Michigan, United States		https://ClinicalTrials.gov/show/NCT00644696
96	NCT02924324	Local Injection of Pain Medication to Reduce Pain After Bone Marrow Procedures in Pediatric Neuroblastoma Patients		Completed	No Results Available	Neuroblastoma	Device: propofol|Drug: ropivacaine|Behavioral: Wong-Baker FACESÂ® Pain Rating Scale|Behavioral: Post-procedural quality of life (QOL)	the proportion of patients requiring post-procedural opioid analgesia	Memorial Sloan Kettering Cancer Center	All	3 Years to 18 Years Â (Child, Adult)	Not Applicable	56	Other	Interventional	Allocation: Randomized|Intervention Model: Crossover Assignment|Masking: Single (Participant)|Primary Purpose: Treatment	16-1417	2016-10-01	2019-11-01	2019-11-01	2016-10-05		2019-11-07	Memorial Sloan Kettering Cancer Center, New York, New York, United States		https://ClinicalTrials.gov/show/NCT02924324
97	NCT02559778	Pediatric Precision Laboratory Advanced Neuroblastoma Therapy	PEDS-PLAN	Recruiting	No Results Available	Neuroblastoma	Drug: Ceritinib|Drug: dasatinib|Drug: sorafenib|Drug: vorinostat|Drug: DFMO	Number of days from start of therapy to date of first relapse|Number of subjects that have a targeted agent chosen for treatment.|Number of subjects that receive 75% of dosing of medications while on study protocol during cycles 3-6.|Number of days that subjects remain alive|Overall Response Rate (ORR) of Participants by the presence of radiologically assessable disease by cross-sectional CT or M…	Giselle SaulnierSholler|Dell, Inc.|Beat NB Cancer Foundation|K C Pharmaceuticals Inc.|Atrium Health	All	up to 22 Years Â (Child, Adult)	Phase 2	500	Other|Industry	Interventional	Allocation: Randomized|Intervention Model: Parallel Assignment|Masking: None (Open Label)|Primary Purpose: Treatment	NMTRC012	2015-09-01	2027-09-01	2032-09-01	2015-09-24		2020-11-18	University of Alabama, Children's of Alabama, Birmingham, Alabama, United States|Phoenix Children's Hospital, Phoenix, Arizona, United States|Arkansas Children's Hospital, Little Rock, Arkansas, United States|UCSF Benioff Children's Hospital Oakland-, Oakland, California, United States|Rady Children's Hospital, San Diego, California, United States|Connecticut Children's Hospital, Hartford, Connec…		https://ClinicalTrials.gov/show/NCT02559778
98	NCT00276679	Temozolomide in Treating Young Patients With High-Risk Relapsed or Refractory Neuroblastoma		Completed	No Results Available	Neuroblastoma	Drug: temozolomide		Children's Cancer and Leukaemia Group|National Cancer Institute (NCI)	All	1 Year to 16 Years Â (Child)	Phase 2		Other	Interventional	Allocation: Non-Randomized|Masking: None (Open Label)|Primary Purpose: Treatment	CDR0000454577|CCLG-NAG-2003-02|EU-20591|CCLG-SFOP-NAG-2003-02	2003-04-01		2006-11-01	2006-01-13		2013-09-17	Centre Hospitalier Regional de Purpan, Toulouse, France|Our Lady's Hospital for Sick Children, Dublin, Ireland|Birmingham Children's Hospital, Birmingham, England, United Kingdom|Institute of Child Health at University of Bristol, Bristol, England, United Kingdom|Addenbrooke's Hospital at Cambridge University Hospitals NHS Foundation Trust, Cambridge, England, United Kingdom|Leeds Cancer Centre a…		https://ClinicalTrials.gov/show/NCT00276679
99	NCT00002740	Combination Chemotherapy Plus Peripheral Stem Cell Transplantation Followed by Surgery and/or Radiation Therapy in Treating Young Patients With Advanced Neuroblastoma		Completed	No Results Available	Neuroblastoma	Biological: filgrastim|Drug: carboplatin|Drug: cyclophosphamide|Drug: doxorubicin hydrochloride|Drug: etoposide|Drug: mesna|Drug: vincristine sulfate|Procedure: conventional surgery|Procedure: peripheral blood stem cell transplantation|Radiation: low-LET cobalt-60 gamma ray therapy|Radiation: low-LET photon therapy	Event Free Survival	Children's Oncology Group|National Cancer Institute (NCI)	All	1 Year to 21 Years Â (Child, Adult)	Phase 1	30	Other|NIH	Interventional	Primary Purpose: Treatment	3951|CCG-3951|CDR0000064656	1996-05-01	2004-03-01	2005-09-01	2004-06-16		2014-07-24	Children's Hospital Los Angeles, Los Angeles, California, United States|UCSF Cancer Center and Cancer Research Institute, San Francisco, California, United States|Indiana University Cancer Center, Indianapolis, Indiana, United States|University of Minnesota Cancer Center, Minneapolis, Minnesota, United States|Children's Hospital Medical Center - Cincinnati, Cincinnati, Ohio, United States|Childre…		https://ClinicalTrials.gov/show/NCT00002740
100	NCT02558244	Impact of Image-defined Risk Factors on the Outcome of Patients With Neuroblastoma: A Retrospective Study		Recruiting	No Results Available	Neuroblastoma		Overall survival (OS)|Event Free Survival (EFS)|Complications of Surgery	Assiut University	All	up to 18 Years Â (Child, Adult)		100	Other	Observational	Observational Model: Cohort|Time Perspective: Retrospective	Image-defined RF NB	2016-01-01	2021-09-01	2021-10-01	2015-09-23		2021-01-14	Assiut University, Assiut, Egypt		https://ClinicalTrials.gov/show/NCT02558244
101	NCT02043899	A Phase I/II Study of [124I]mIBG PET/CT in Neuroblastoma		Completed	Has Results	Metastatic Neuroblastoma	Drug: [124I]meta-Iodobenzylguanidine	Comparison of the Number of Lesions Detected as Positive by [123I]mIBG Planar Scintigraphy Which Are Also Considered Positive With [124I]mIBG PET/CT.|Comparison of the Number of Lesions Detected as Positive by [123I]mIBG SPECT Which Are Also Considered Positive With [124I]mIBG PET/CT.|Determining the Causality of Each Adverse Event to [124I]mIBG and Grading Severity According to National Cancer I…	Cancer Research UK	All	1 Year and older Â (Child, Adult, Older Adult)	Phase 1|Phase 2	36	Other	Interventional	Allocation: N/A|Intervention Model: Single Group Assignment|Masking: None (Open Label)|Primary Purpose: Treatment	CRUKD/12/002|2012-002029-31	2014-02-01	2020-10-15	2020-10-15	2014-01-23	2021-06-21	2021-06-21	University College London Hospital, London, United Kingdom|Royal Marsden Hospital, Sutton, United Kingdom	Study Protocol and Statistical Analysis Plan, https://ClinicalTrials.gov/ProvidedDocs/99/NCT02043899/Prot_SAP_000.pdf	https://ClinicalTrials.gov/show/NCT02043899
102	NCT00798148	131I-MIBG With Myeloablative Chemotherapy and Autologous Stem Cell Transplantation for the Treatment of High-risk Neuroblastoma		Unknown status	No Results Available	Neuroblastoma	Drug: 131I-MIBG , Etoposide, Melphalan, Carboplatin, Autologous Peripheral Stem Cell Transplantation	Response (complete response, very good partial response, and partial response) at one-years post stem cell transplantation|Overall survival	Tehran University of Medical Sciences	All	1 Year to 14 Years Â (Child)	Phase 1|Phase 2	10	Other	Interventional	Allocation: Non-Randomized|Intervention Model: Single Group Assignment|Masking: None (Open Label)|Primary Purpose: Treatment	87-01-36-6853	2008-09-01	2012-07-01		2008-11-25		2012-06-04	Hematology-Oncology & SCT Research Center, Tehran, Iran, Islamic Republic of|Research Institute for Nuclear Medicine, Tehran, Iran, Islamic Republic of		https://ClinicalTrials.gov/show/NCT00798148
103	NCT02245997	Local Control With Reduced-dose Radiotherapy for High-Risk Neuroblastoma		Recruiting	No Results Available	Neuroblastoma	Radiation: External beam radiotherapy|Radiation: proton beam RT	assess local control rates treatment response|event-free survival|Assessment of toxicity	Memorial Sloan Kettering Cancer Center	All	12 Months to 18 Years Â (Child, Adult)	Not Applicable	75	Other	Interventional	Allocation: N/A|Intervention Model: Single Group Assignment|Masking: None (Open Label)|Primary Purpose: Treatment	14-186	2014-09-01	2021-09-01	2021-09-01	2014-09-22		2020-10-30	Memorial Sloan Kettering Cancer Center, New York, New York, United States		https://ClinicalTrials.gov/show/NCT02245997
104	NCT00025623	Combination Chemotherapy Followed by Surgery in Treating Infants With Newly Diagnosed Neuroblastoma		Completed	No Results Available	Neuroblastoma	Drug: carboplatin|Drug: cyclophosphamide|Drug: doxorubicin hydrochloride|Drug: etoposide|Drug: vincristine sulfate|Procedure: conventional surgery		European Infant Neuroblastoma Study Group - 1999|National Cancer Institute (NCI)	All	up to 1 Year Â (Child)	Phase 2		Other	Interventional	Primary Purpose: Treatment	CDR0000068980|EURO-INF-NB-STUDY-1999-99.3|EU-20125C	1999-07-01		2009-03-01	2003-01-27		2013-09-17	St. Anna Children's Hospital, Vienna, Austria|Universitair Ziekenhuis Gent, Ghent, Belgium|Rigshospitalet, Copenhagen, Denmark|Centre Hospitalier Regional de Purpan, Toulouse, France|Istituto Giannina Gaslini, Genoa, Italy|Rikshospitalet University Hospital, Oslo, Norway|Instituto Portugues de Oncologia de Francisco Gentil - Centro Regional de Oncologia de Lisboa, S.A., Lisboa, Portugal|Hospital …		https://ClinicalTrials.gov/show/NCT00025623
105	NCT00003743	Interleukin-2 in Treating Children With Stage IV Neuroblastoma Who Have Received Induction Therapy and Peripheral Stem Cell Transplantation		Unknown status	No Results Available	Neuroblastoma	Biological: aldesleukin		St. Anna Kinderkrebsforschung|National Cancer Institute (NCI)	All	1 Year to 21 Years Â (Child, Adult)	Phase 2	25	Other	Interventional	Allocation: Randomized|Primary Purpose: Treatment	CDR0000066861|STANNACH-INTERLEUKIN-2|EU-98056	1997-03-01			2004-07-16		2013-09-17	St. Anna Children's Hospital, Vienna, Austria		https://ClinicalTrials.gov/show/NCT00003743
106	NCT00003122	Surgery in Treating Patients With Neuroblastoma		Unknown status	No Results Available	Neuroblastoma	Procedure: surgical procedure	Safety and efficacy|Predictive factors of relapse and survival	Societe Internationale d'Oncologie Pediatrique|National Cancer Institute (NCI)	All	up to 20 Years Â (Child, Adult)	Phase 2	210	Other	Interventional	Primary Purpose: Treatment	CDR0000065880|SIOP-95-1|EU-96053	1994-12-01			2003-01-27		2013-08-26	Universitaet Kinderklinik, Graz, Austria|Innsbruck Universitaetsklinik, Innsbruck, Austria|Landeskrankenhaus Klagenfurt, Klagenfurt, Austria|LKH Leoben, Leoben, Austria|St. Johanns-Spital, Salzburg, Austria|Allgemeines Krankenhaus - Universitatskliniken, Vienna, Austria|CHR de Besancon - Hopital Saint-Jacques, Besancon, France|CHU de Caen, Caen, France|CHR Clermont Ferrand, Hotel Dieu, Clermont-F…		https://ClinicalTrials.gov/show/NCT00003122
107	NCT00025597	Combination Chemotherapy Followed by Surgery in Treating Infants With Newly Diagnosed Neuroblastoma.		Completed	No Results Available	Neuroblastoma	Drug: carboplatin|Drug: cyclophosphamide|Drug: doxorubicin hydrochloride|Drug: etoposide|Drug: vincristine sulfate|Procedure: conventional surgery		European Infant Neuroblastoma Study Group - 1999|National Cancer Institute (NCI)	All	up to 1 Year Â (Child)	Phase 2		Other	Interventional	Primary Purpose: Treatment	CDR0000068977|EURO-INF-NB-STUDY-1999-99.1|EU-20125A	1999-07-01		2011-02-01	2003-01-27		2013-09-17	St. Anna Children's Hospital, Vienna, Austria|Universitair Ziekenhuis Gent, Ghent, Belgium|Rigshospitalet, Copenhagen, Denmark|Centre Hospitalier Regional de Purpan, Toulouse, France|Istituto Giannina Gaslini, Genoa, Italy|Rikshospitalet University Hospital, Oslo, Norway|Instituto Portugues de Oncologia de Francisco Gentil - Centro Regional de Oncologia de Lisboa, S.A., Lisboa, Portugal|Hospital …		https://ClinicalTrials.gov/show/NCT00025597
108	NCT04221035	High-Risk Neuroblastoma Study 2 of SIOP-Europa-Neuroblastoma (SIOPEN)	HR-NBL2	Recruiting	No Results Available	High-Risk Neuroblastoma	Drug: Vincristine|Drug: Carboplatin|Drug: Etoposide|Drug: Cyclophosphamide|Drug: Vindesine|Drug: Dacarbazine|Drug: Ifosfamide|Drug: Doxorubicin|Drug: Busulfan|Drug: Melphalan|Drug: Thiotepa|Radiation: Radiotherapy|Drug: Dinutuximab Beta|Drug: Cisplatin	Event free survival (EFS)	Gustave Roussy, Cancer Campus, Grand Paris	All	up to 21 Years Â (Child, Adult)	Phase 3	800	Other	Interventional	Allocation: Randomized|Intervention Model: Sequential Assignment|Masking: None (Open Label)|Primary Purpose: Treatment	2019-001068-31|2019/2894	2019-11-05	2026-11-01	2032-11-01	2020-01-09		2021-06-04	Gustave Roussy, Villejuif, Val De Marne, France|CHU d'AMIENS, Amiens, France|Princess Maxima center, Utrecht, Netherlands		https://ClinicalTrials.gov/show/NCT04221035
109	NCT00025610	Combination Chemotherapy in Treating Infants With Newly Diagnosed Neuroblastoma		Completed	No Results Available	Neuroblastoma	Drug: carboplatin|Drug: cyclophosphamide|Drug: doxorubicin hydrochloride|Drug: etoposide|Drug: vincristine sulfate		European Infant Neuroblastoma Study Group - 1999|National Cancer Institute (NCI)	All	up to 1 Year Â (Child)	Phase 2		Other	Interventional	Primary Purpose: Treatment	CDR0000068979|EURO-INF-NB-STUDY-1999-99.2|EU-20125B	1999-07-01		2009-03-01	2003-01-27		2013-09-17	St. Anna Children's Hospital, Vienna, Austria|Universitair Ziekenhuis Gent, Ghent, Belgium|Rigshospitalet, Copenhagen, Denmark|Centre Hospitalier Regional de Purpan, Toulouse, France|Istituto Giannina Gaslini, Genoa, Italy|Rikshospitalet University Hospital, Oslo, Norway|Instituto Portugues de Oncologia de Francisco Gentil - Centro Regional de Oncologia de Lisboa, S.A., Lisboa, Portugal|Hospital …		https://ClinicalTrials.gov/show/NCT00025610
110	NCT00006480	Biological Therapy and Gene Therapy in Treating Children With Recurrent or Refractory Neuroblastoma		Completed	No Results Available	Neuroblastoma	Biological: aldesleukin|Biological: therapeutic autologous lymphocytes|Drug: chemotherapy|Drug: ganciclovir		Fred Hutchinson Cancer Research Center|National Cancer Institute (NCI)	All	1 Year to 17 Years Â (Child)	Phase 1		Other|NIH	Interventional	Primary Purpose: Treatment	1524.00|FHCRC-1524.00|NCI-H00-0065|CDR0000068310	2000-05-01		2005-03-01	2003-12-31		2010-09-21	Cancer Center and Beckman Research Institute, City of Hope, Duarte, California, United States|Fred Hutchinson Cancer Research Center, Seattle, Washington, United States		https://ClinicalTrials.gov/show/NCT00006480
111	NCT00084422	N2001-03: CEP-701 in Treating Young Patients With Recurrent or Refractory High-Risk Neuroblastoma		Completed	No Results Available	Neuroblastoma	Drug: lestaurtinib	To determine the maximum tolerated dose (MTD) of CEP-701 given on a twice daily chronic administration schedule (two days on , two days off) to children with high risk relapsed or residual neuroblastoma.|To determine dose limiting toxicities (DLTs) of CEP-701 given on this schedule|To characterize the pharmacokinetic (PK) behavior of CEP-701 in children with residual or refractory high-risk neuro…	New Approaches to Neuroblastoma Therapy Consortium|National Cancer Institute (NCI)	All	up to 30 Years Â (Child, Adult)	Phase 1	47	Other|NIH	Interventional	Allocation: N/A|Intervention Model: Single Group Assignment|Masking: None (Open Label)|Primary Purpose: Treatment	CDR0000363630|P01CA081403|NANT-2001-03	2003-08-01	2009-09-01	2011-02-01	2004-06-11		2014-08-29	Childrens Hospital Los Angeles, Los Angeles, California, United States|Lucille Salter Packer Children's Hospital, Stanford University, Palo Alto, California, United States|UCSF Helen Diller Family Comprehensive Cancer Center, San Francisco, California, United States|AFLAC Cancer Center and Blood Disorders Service of Children's Healthcare of Atlanta - Egleston Campus, Atlanta, Georgia, United Stat…		https://ClinicalTrials.gov/show/NCT00084422
112	NCT04560166	IT With or Without Naxitamab and GM CSF in Patients With High-Risk Neuroblastoma		Not yet recruiting	No Results Available	Neuroblastoma Recurrent	Drug: irinotecan and temozolomide and naxitamab and GM CSF|Drug: irinotecan and temozolomide	Objective response rate (ORR)|ORR after 2 cycles|Duration of response (DoR)|Complete response (CR) rate|CR rate after 2 cycles|Minor response (MR) rate|MR or better rate|CR in Bone Marrow (BM)|Time to first subsequent anti-cancer treatment or death|Progression free survival (PFS)|PFS|PFS at 2 years|Overall survival (OS)|Overall survival (OS) at 2 years|Incidence of adverse events (AEs) and seriou…	Y-mAbs Therapeutics	All	12 Months and older Â (Child, Adult, Older Adult)	Phase 3	117	Industry	Interventional	Allocation: Randomized|Intervention Model: Parallel Assignment|Masking: Single (Outcomes Assessor)|Primary Purpose: Treatment	203	2020-12-31	2024-12-31	2024-12-31	2020-09-23		2020-10-08	The University of Hong Kong, Hong Kong, Hong Kong|Semmelweis University 2nd Department of Pediatrics, Budapest, Hungary|Asan Medical Center Children's Hospital, Seoul, Korea, Republic of|Seoul National University Hospital, Seoul, Korea, Republic of|National Medical Research Center Pediatric Hematology, Oncology and Immunology n.a Dmitry Rogachev, Moscow, Russian Federation|Research Institute of P…		https://ClinicalTrials.gov/show/NCT04560166
113	NCT02100930	Anti-GD2 3F8 Monoclonal Antibody and GM-CSF for High-Risk Neuroblastoma		Completed	Has Results	Neuroblastoma	Biological: Anti-GD2 3F8 Monoclonal Antibody|Drug: GM-CSF (granulocyte-macrophage colony-stimulating factor)|Drug: oral isotretinoin	Therapeutic Response|Complete Remission	Memorial Sloan Kettering Cancer Center	All	Child, Adult, Older Adult	Not Applicable	69	Other	Interventional	Allocation: N/A|Intervention Model: Single Group Assignment|Masking: None (Open Label)|Primary Purpose: Treatment	13-260	2014-03-01	2019-03-07	2019-03-07	2014-04-01	2020-02-28	2020-02-28	Memorial Sloan Kettering Cancer Center, New York, New York, United States	Study Protocol and Statistical Analysis Plan, https://ClinicalTrials.gov/ProvidedDocs/30/NCT02100930/Prot_SAP_000.pdf	https://ClinicalTrials.gov/show/NCT02100930
114	NCT00276731	Combination Chemotherapy Followed By Surgery With or Without Radiation Therapy in Treating Young Patients With Stage II or Stage III Neuroblastoma		Unknown status	No Results Available	Neuroblastoma	Drug: carboplatin|Drug: cisplatin|Drug: cyclophosphamide|Drug: etoposide|Drug: vincristine sulfate|Procedure: conventional surgery|Procedure: neoadjuvant therapy|Radiation: radiation therapy		Children's Cancer and Leukaemia Group|National Cancer Institute (NCI)	All	1 Year and older Â (Child, Adult, Older Adult)	Phase 3		Other	Interventional	Allocation: Randomized|Primary Purpose: Treatment	CDR0000454725|CCLG-NB-1995-02|EU-20595|UKCCSG-ENSG-9	1995-03-01			2006-01-13		2013-09-17	Our Lady's Hospital for Sick Children, Dublin, Ireland|Birmingham Children's Hospital, Birmingham, England, United Kingdom|Institute of Child Health at University of Bristol, Bristol, England, United Kingdom|Addenbrooke's Hospital at Cambridge University Hospitals NHS Foundation Trust, Cambridge, England, United Kingdom|Leeds Cancer Centre at St. James's University Hospital, Leeds, England, Unite…		https://ClinicalTrials.gov/show/NCT00276731
115	NCT00003737	Rebeccamycin Analog in Treating Children With Relapsed or Refractory Neuroblastoma		Completed	No Results Available	Neuroblastoma	Drug: becatecarin	Response (complete response, very good partial response, or partial response)|Freedom from progression|Time to treatment failure|Toxicity	Memorial Sloan Kettering Cancer Center|National Cancer Institute (NCI)	All	up to 18 Years Â (Child, Adult)	Phase 2	30	Other|NIH	Interventional	Primary Purpose: Treatment	98-095|CDR0000066852|NCI-T98-0041	1999-01-01	2006-09-01	2006-09-01	2003-01-27		2013-06-25	Memorial Sloan-Kettering Cancer Center, New York, New York, United States		https://ClinicalTrials.gov/show/NCT00003737
116	NCT00002560	Monoclonal Antibody Therapy Plus Sargramostin in Treating Patients With Advanced Neuroblastoma		Completed	No Results Available	Neuroblastoma	Biological: monoclonal antibody 3F8|Biological: sargramostim		Memorial Sloan Kettering Cancer Center	All	2 Years to 21 Years Â (Child, Adult)	Phase 2	40	Other	Interventional	Primary Purpose: Treatment	94-018|CDR0000063466|NCI-V94-0416	1994-02-01	2005-04-01	2005-04-01	2003-01-27		2013-06-28	Memorial Sloan-Kettering Cancer Center, New York, New York, United States		https://ClinicalTrials.gov/show/NCT00002560
117	NCT00492167	Beta-Glucan and Monoclonal Antibody 3F8 in Treating Patients With Metastatic Neuroblastoma		Active, not recruiting	No Results Available	Neuroblastoma	Biological: beta-glucan|Biological: monoclonal antibody 3F8|Other: immunohistochemistry staining method|Other: laboratory biomarker analysis	Toxicity	Memorial Sloan Kettering Cancer Center|National Cancer Institute (NCI)	All	up to 120 Years Â (Child, Adult, Older Adult)	Phase 1	45	Other|NIH	Interventional	Allocation: N/A|Intervention Model: Single Group Assignment|Masking: None (Open Label)|Primary Purpose: Treatment	05-073|MSKCC-05073	2005-08-01	2021-08-01	2021-08-01	2007-06-27		2020-11-09	Memorial Sloan Kettering Cancer Center, New York, New York, United States		https://ClinicalTrials.gov/show/NCT00492167
118	NCT00003119	Surgery in Treating Children With Neuroblastoma		Completed	No Results Available	Neuroblastoma	Biological: filgrastim|Biological: sargramostim|Drug: carboplatin|Drug: cyclophosphamide|Drug: doxorubicin hydrochloride|Drug: etoposide|Procedure: adjuvant therapy|Procedure: conventional surgery|Radiation: radiation therapy	Estimate the 3 year survival rate for low risk asymptomatic stage 2A/2B patients who are treated with surgery alone	Children's Oncology Group|National Cancer Institute (NCI)	All	up to 21 Years Â (Child, Adult)	Phase 3	968	Other|NIH	Interventional	Allocation: N/A|Intervention Model: Single Group Assignment|Masking: None (Open Label)|Primary Purpose: Treatment	P9641|COG-P9641|POG-P9641|CCG-P9641|CDR0000065874	1998-03-01	2006-03-01	2006-03-01	2003-01-27		2017-03-13	University of Alabama at Birmingham Comprehensive Cancer Center, Birmingham, Alabama, United States|University of South Alabama Cancer Research Institute, Mobile, Alabama, United States|Phoenix Children's Hospital, Phoenix, Arizona, United States|Arizona Cancer Center at University of Arizona Health Sciences Center, Tucson, Arizona, United States|Arkansas Cancer Research Center at University of A…		https://ClinicalTrials.gov/show/NCT00003119
119	NCT02771743	Response-based Treatment of High-risk Neuroblastoma		Recruiting	No Results Available	Newly Diagnosed High Risk Neuroblastoma	Drug: Cisplatin|Drug: Doxorubicin|Drug: Etoposide|Drug: Cyclophosphamide|Drug: Ifosfamide|Drug: Carboplatin|Procedure: Tandem HDCT/auto-SCT|Radiation: Radiotherapy|Drug: Interleukin-2|Drug: Isotretinoin|Radiation: MIBG	Rate of event free survival|Rate of late adverse effects	Samsung Medical Center	All	Child, Adult, Older Adult	Phase 2	54	Other	Interventional	Allocation: N/A|Intervention Model: Single Group Assignment|Masking: None (Open Label)|Primary Purpose: Treatment	2015-02-064	2015-04-01	2020-03-01	2023-03-01	2016-05-13		2016-05-24	Samsung Medical Center, Seoul, Korea, Republic of		https://ClinicalTrials.gov/show/NCT02771743
120	NCT00037011	Beta-Glucan and Monoclonal Antibody in Treating Patients With Metastatic Neuroblastoma		Completed	No Results Available	Neuroblastoma	Biological: beta-glucan|Biological: monoclonal antibody 3F8		Memorial Sloan Kettering Cancer Center|National Cancer Institute (NCI)	All	up to 49 Years Â (Child, Adult)	Phase 1		Other|NIH	Interventional	Primary Purpose: Treatment	01-075|P30CA008748|MSKCC-01075|NCI-G02-2067	2001-11-01	2005-01-01		2003-01-27		2013-01-18	Memorial Sloan-Kettering Cancer Center, New York, New York, United States		https://ClinicalTrials.gov/show/NCT00037011
121	NCT01370330	131I-Labeled MIBG for Refractory Neuroblastoma: A Compassionate Use Protocol		Available	No Results Available	Neuroblastoma	Drug: Metaiodobenzylguanidine (MIBG)		Kieuhoa Vo|Cannonball Kids Cancer Foundation, Inc|University of California, San Francisco	All	1 Year and older Â (Child, Adult, Older Adult)			Other	Expanded Access		CompUse MIBG|NCI-2011-01902|05161				2011-06-09		2021-04-22	University of California, San Francisco, San Francisco, California, United States		https://ClinicalTrials.gov/show/NCT01370330
122	NCT00025428	Combination Chemotherapy Before Surgery in Treating Children With Localized Neuroblastoma		Completed	No Results Available	Neuroblastoma	Drug: carboplatin|Drug: cyclophosphamide|Drug: doxorubicin hydrochloride|Drug: etoposide|Drug: vincristine sulfate|Procedure: adjuvant therapy|Procedure: conventional surgery|Procedure: neoadjuvant therapy	Event-free survival at 3 years	Societe Internationale d'Oncologie Pediatrique|Children's Cancer and Leukaemia Group|National Cancer Institute (NCI)	All	1 Year to 18 Years Â (Child, Adult)	Phase 3	100	Other	Interventional	Primary Purpose: Treatment	CDR0000068960|SIOP-NB-2009|CCLG-NB-2000-09|EU-20107	2000-12-01		2013-11-01	2003-01-27		2013-12-04	St. Anna Children's Hospital, Vienna, Austria|Universitair Ziekenhuis Gent, Ghent, Belgium|Odense University Hospital, Odense, Denmark|Centre Hospitalier Regional de Purpan, Toulouse, France|Children's Hospital, Cologne, Germany|Istituto Giannina Gaslini, Genoa, Italy|Rikshospitalet University Hospital, Oslo, Norway|Instituto Portugues de Oncologia de Francisco Gentil - Centro Regional de Oncolog…		https://ClinicalTrials.gov/show/NCT00025428
123	NCT02308527	Activity Study of Bevacizumab With Temozolomide Â± Irinotecan for Neuroblastoma in Children	BEACON	Active, not recruiting	No Results Available	Neuroblastoma	Drug: Bevacizumab|Drug: Temozolomide|Drug: Irinotecan|Drug: Topotecan|Drug: Dinutuximab Beta|Drug: Cyclophosphamide	Best response (Complete Response or Partial Response) while on trial treatment, within 18 or 24 weeks depending on the arm of the trial participant is randomised to.|For the bevacizumab part 2 only; Progression-free survival (PFS)|To evaluate the toxicity of the regimens|To evaluate the safety of the regimens|To evaluate the overall safety of the regimens	University of Birmingham|Cancer Research UK|Roche Pharma AG|Imagine for Margo|EUSA Pharma, Inc.	All	1 Year to 21 Years Â (Child, Adult)	Phase 2	225	Other|Industry	Interventional	Allocation: Randomized|Intervention Model: Factorial Assignment|Masking: None (Open Label)|Primary Purpose: Treatment	RG_11-087|2012-000072-42	2013-07-01	2021-12-01	2026-12-01	2014-12-04		2021-04-29	St Anna Children's Hospital and CCRI/Studies and Statistics, Vienna, Austria|University Hospital, Gent, Belgium|University Hospital Rigshospitalet, Copenhagen, Denmark|Hopital des Enfants, Toulouse, France|Our Ladys Children's Hospital Dublin, Dublin, Ireland|Ospedale Pediatrico Bambino Gseu, Rome, Italy|Princess Maxima Centre, Utrecht, Netherlands|Instituto de Investigacion Sanitaria, Valencia, …		https://ClinicalTrials.gov/show/NCT02308527
124	NCT02282735	Parental Decision-Making for Children With Relapsed Neuroblastoma		Active, not recruiting	No Results Available	Relapsed Neuroblastoma		Number of parents who prefer life-prolonging care|Number of parents who experience decisional regret|Number of parents who report that care has been burdensome|Number of parents who report that care received is consonant with the parent's preferences	Dana-Farber Cancer Institute|Patient-Centered Outcomes Research Institute	All	18 Years and older Â (Adult, Older Adult)		96	Other	Observational	Observational Model: Cohort|Time Perspective: Prospective	13-083	2013-05-01	2019-04-01	2022-03-01	2014-11-04		2021-04-27	Children's Hospital of Los Angeles, Los Angeles, California, United States|Stanford/Packard's Children's Hospital, Palo Alto, California, United States|The University of Chicago Medical Center, Chicago, Illinois, United States|Dana-Farber Cancer Institute, Boston, Massachusetts, United States|Columbia University Medical Center, New York, New York, United States|The Children's Hospital of Philadel…		https://ClinicalTrials.gov/show/NCT02282735
125	NCT00024193	Chemotherapy and Surgery Followed by Peripheral Stem Cell Transplantation in Treating Patients With Metastatic Neuroblastoma		Unknown status	No Results Available	Neuroblastoma	Biological: filgrastim|Drug: busulfan|Drug: cisplatin|Drug: cyclophosphamide|Drug: doxorubicin hydrochloride|Drug: etoposide|Drug: melphalan|Drug: vincristine sulfate|Procedure: conventional surgery|Procedure: peripheral blood stem cell transplantation		Children's Cancer and Leukaemia Group|Societe Francaise Oncologie Pediatrique|National Cancer Institute (NCI)	All	1 Year and older Â (Child, Adult, Older Adult)	Phase 2		Other	Interventional	Primary Purpose: Treatment	CCLG-NB-1999-02|CDR0000068899|SFOP-NB97|EU-20106	1999-04-01			2003-01-27		2013-08-07	Institut Gustave Roussy, Villejuif, France		https://ClinicalTrials.gov/show/NCT00024193
126	NCT01943097	Evaluation of 18F-dopa and 123I-MIBG Uptake in the Patients With Neuroblastoma		Unknown status	No Results Available	Neuroblastoma		The maximum standardized uptake value and tumor-to-liver uptake ratio	National Taiwan University Hospital	All	up to 30 Years Â (Child, Adult)		160	Other	Observational	Observational Model: Case-Crossover|Time Perspective: Cross-Sectional	200703053M	2007-06-01	2014-12-01	2014-12-01	2013-09-16		2014-04-14	National Taiwan University Children Hospital, Taipei, Taiwan		https://ClinicalTrials.gov/show/NCT01943097
127	NCT01404702	Pilot Study of Zoledronic Acid and Interleukin-2 for Refractory Pediatric Neuroblastoma		Terminated	No Results Available	Neuroblastoma	Drug: Zoledronic Acid|Biological: Aldesleukin	Evaluate the safety and toxicity of zoledronic acid and aldesleukin|Evaluate the biologic function of autologous expanded/activated gamma delta T cells in neuroblastoma patients receiving therapy with zoledronic acid and aldesleukin|Evaluate immune phenotype of in vivo expanded/activated autologous gamma delta T cells|To document tumor response in patients with measurable disease.|Determine the a…	University of Alabama at Birmingham	All	2 Years to 21 Years Â (Child, Adult)	Phase 1	4	Other	Interventional	Allocation: N/A|Intervention Model: Single Group Assignment|Masking: None (Open Label)|Primary Purpose: Treatment	UAB 1051|F101013003	2011-08-01	2014-08-01	2014-08-01	2011-07-28		2014-12-02	University of Alabama at Birmingham-Children's of Alabama, Birmingham, Alabama, United States		https://ClinicalTrials.gov/show/NCT01404702
128	NCT03406273	Standardized Protocol of Surgery and Radiation for Patients With Brain Metastases in Relapsed Neuroblastoma		Withdrawn	No Results Available	Relapsed Neuroblastoma	Radiation: Cerebral Spinal (CS) radiation|Radiation: Focal radiotherapy (SRS)	Overall Response Rate (ORR) of Participants by the presence of radiologically measurable CNS disease by cross-sectional CT or MRI imaging and/or by MIBG or PET scans and/or CSF Sampling.|Number of Participants with Adverse Events as a Measure of Safety|Progression Free Survival (PFS) interval for CNS lesions will be measured by days from start of treatment (surgery/radiation) to the date of any f…	Giselle SaulnierSholler|Atrium Health	All	up to 21 Years Â (Child, Adult)	Not Applicable	0	Other	Interventional	Allocation: Non-Randomized|Intervention Model: Parallel Assignment|Masking: None (Open Label)|Primary Purpose: Treatment	HITC001	2017-05-01	2017-05-01	2019-12-11	2018-01-23		2020-11-18	Helen DeVos Children's Hospital, Grand Rapids, Michigan, United States		https://ClinicalTrials.gov/show/NCT03406273
129	NCT00670410	Autologous Transplant Followed by Allogeneic Transplant for High Risk Neuroblastoma		Terminated	No Results Available	Neuroblastoma	Procedure: Related donor transplant|Procedure: Cord blood transplant|Drug: Busulfan|Drug: Thymoglobulin|Drug: Fludarabine	Rate of engraftment following NAT/AlloSCT from either a related donor or umbilical cord donor.|Progression Free Survival (PFS) in patients with high-risk neuroblastoma receiving sequential MAT/AutoSCT and NAT/AlloSCT.|Overall Survival (OS) in patient with high-risk neuroblastoma receiving sequential MAT/AutoSCT and NAT/AlloSCT.	Columbia University	All	up to 30 Years Â (Child, Adult)	Phase 1	15	Other	Interventional	Allocation: Non-Randomized|Intervention Model: Single Group Assignment|Masking: None (Open Label)|Primary Purpose: Treatment	AAAA7937|CHNY-01-502	2003-11-01	2010-12-01	2010-12-01	2008-05-01		2016-06-24	Columbia Presbyterian Medical Center, Morgan Stanley Children's Hospital New York Presbyterian, New York, New York, United States		https://ClinicalTrials.gov/show/NCT00670410
130	NCT00499616	Combination Chemotherapy and Surgery With or Without Isotretinoin in Treating Young Patients With Neuroblastoma		Active, not recruiting	Has Results	Neuroblastoma	Drug: carboplatin|Drug: cyclophosphamide|Drug: doxorubicin hydrochloride|Drug: etoposide|Drug: topotecan hydrochloride|Drug: Isotretinoin|Procedure: Surgery|Drug: Filgrastim	Overall Survival (OS) Rates|Definitive Determination of the Prognostic Ability of 1p and 11q|Comparison Between Reduce Intensity of Therapy for Patients With Stage 4 Neuroblastoma and Favorable Biological Features and Patients < 1 Year of Age With Stage 4 Neuroblastoma Treated on COG-A3961|Comparison Between Reduce Intensity of Therapy for Patients With Unfavorable Histology Neuroblastoma and Pat…	Children's Oncology Group|National Cancer Institute (NCI)	All	up to 12 Years Â (Child)	Phase 3	464	Other|NIH	Interventional	Allocation: Non-Randomized|Intervention Model: Parallel Assignment|Masking: None (Open Label)|Primary Purpose: Treatment	ANBL0531|COG-ANBL0531|NCI-2009-00400	2007-10-01	2014-06-01		2007-07-11	2017-06-27	2020-10-08	UAB Comprehensive Cancer Center, Birmingham, Alabama, United States|University of South Alabama Mitchell Cancer Institute, Mobile, Alabama, United States|Phoenix Children's Hospital, Phoenix, Arizona, United States|Arizona Cancer Center at University of Arizona Health Sciences Center, Tucson, Arizona, United States|Arkansas Cancer Research Center at University of Arkansas for Medical Sciences, Li…		https://ClinicalTrials.gov/show/NCT00499616
131	NCT00417053	Combination Chemotherapy in Treating Infants With Newly Diagnosed Neuroblastoma Who Are Undergoing Surgery With or Without Autologous Bone Marrow or Peripheral Stem Cell Transplant		Unknown status	No Results Available	Neuroblastoma	Biological: filgrastim|Drug: busulfan|Drug: carboplatin|Drug: cyclophosphamide|Drug: doxorubicin hydrochloride|Drug: etoposide phosphate|Drug: melphalan|Drug: vincristine sulfate|Procedure: autologous bone marrow transplantation|Procedure: bone marrow ablation with stem cell support|Procedure: conventional surgery|Procedure: peripheral blood stem cell transplantation|Radiation: radiation therapy		Children's Cancer and Leukaemia Group|National Cancer Institute (NCI)	All	up to 1 Year Â (Child)	Phase 3		Other	Interventional	Allocation: Non-Randomized|Masking: None (Open Label)|Primary Purpose: Treatment	CCLG-NB-1999-03|CDR0000454507|EU-20597				2006-12-28		2013-08-02			https://ClinicalTrials.gov/show/NCT00417053
132	NCT01192555	Allogeneic Tumor Cell Vaccination With Oral Metronomic Cytoxan in Patients With High-Risk Neuroblastoma	ATOMIC	Active, not recruiting	No Results Available	Neuroblastoma	Biological: Neuroblastoma Vaccine (unmodified SKNLP, with gene-modified SJNB-JF-IL2 and SJNB-JF-LTN neuroblastoma cells|Drug: Cytoxan	Number of Participants with Adverse Events as a Measure of Safety and Tolerability|Participants with T-cell changes as a Measure of Immune Response|Number of Participants with Disease Progression as a Measure of Efficacy	Baylor College of Medicine|Center for Cell and Gene Therapy, Baylor College of Medicine	All	Child, Adult, Older Adult	Phase 1|Phase 2	11	Other	Interventional	Allocation: N/A|Intervention Model: Single Group Assignment|Masking: None (Open Label)|Primary Purpose: Treatment	H-26652-ATOMIC	2010-09-01	2012-07-01	2026-09-01	2010-09-01		2021-03-10	Texas Children's Hospital, Houston, Texas, United States		https://ClinicalTrials.gov/show/NCT01192555
133	NCT00186862	Gene Modified Allogeneic Neuroblastoma Cells For Treatment of Relapsed/Refractory Neuroblastoma		Completed	No Results Available	Neuroblastoma	Drug: Interleukin-2	â€¢ To determine the safety of up to eight subcutaneous injections of allogeneic neuroblastoma cells that have been genetically modified by retroviral vectors to secrete lymphotactin and Interleukin-2	St. Jude Children's Research Hospital|Texas Children's Cancer Center|National Cancer Institute (NCI)	All	up to 21 Years Â (Child, Adult)	Phase 1	24	Other|NIH	Interventional	Allocation: Non-Randomized|Intervention Model: Parallel Assignment|Masking: None (Open Label)|Primary Purpose: Treatment	CYCHAL	1998-08-01	2000-04-01	2007-10-01	2005-09-16		2008-06-03	St. Jude Children's Research Hospital, Memphis, Tennessee, United States		https://ClinicalTrials.gov/show/NCT00186862
134	NCT00526318	Combination Chemotherapy Followed by Stem Cell Transplant and Isotretinoin in Treating Young Patients With High-Risk Neuroblastoma		Unknown status	No Results Available	Neuroblastoma	Biological: filgrastim|Drug: carboplatin|Drug: cisplatin|Drug: cyclophosphamide|Drug: dacarbazine|Drug: doxorubicin hydrochloride|Drug: etoposide phosphate|Drug: ifosfamide|Drug: isotretinoin|Drug: melphalan|Drug: topotecan hydrochloride|Drug: vincristine sulfate|Drug: vindesine|Procedure: autologous hematopoietic stem cell transplantation|Radiation: iobenguane I 131|Radiation: radiation therapy	Event-free survival (EFS)|Overall survival (OS)|Impact of well established clinical and molecular risk factors on EFS and OS|Early response, measured after 2 courses of induction chemotherapy|Response to induction therapy, measured before autologous stem cell transplantation|Toxicity during the first 2 courses and the last 6 courses of induction chemotherapy|Impact of the extent of initial and be…	Gesellschaft fur Padiatrische Onkologie und Hamatologie - Germany|National Cancer Institute (NCI)	All	up to 21 Years Â (Child, Adult)	Not Applicable	360	Other	Interventional	Allocation: Randomized|Primary Purpose: Treatment	GPOH-NB2004-HR|CDR0000564820|UNI-KOELN-161|EU-20661	2007-01-01	2016-12-01		2007-09-10		2015-07-16	Kinderklinik - Universitaetsklinikum Aachen, Aachen, Germany|Klinikum Augsburg, Augsburg, Germany|Klinikum Bayreuth, Bayreuth, Germany|Helios Klinikum Berlin, Berlin, Germany|Charite University Hospital - Campus Virchow Klinikum, Berlin, Germany|Evangelisches Krankenhauus Bielfeld, Biefeld, Germany|Kinderklinik der Universitaet Bonn, Bonn, Germany|Staedtisches Klinikum - Howedestrase, Braunschwei…		https://ClinicalTrials.gov/show/NCT00526318
135	NCT01058798	The Role of Glycosyltransferases in the Oncogenesis of Neuroblastoma		Completed	No Results Available	Neuroblastoma			National Taiwan University Hospital	All	up to 18 Years Â (Child, Adult)			Other	Observational	Observational Model: Cohort|Time Perspective: Retrospective	200903079R	2008-01-01	2008-02-01	2009-04-01	2010-01-29		2010-01-29			https://ClinicalTrials.gov/show/NCT01058798
136	NCT01313936	High-Dose 131I-MIBG Therapy Combined With Vincristine and Five Days of Irinotecan for Resistant/Relapsed Neuroblastoma		Completed	Has Results	Neuroblastoma	Drug: Metaiodobenzylguanidine (MIBG)	Number of Participants With Dose-limiting Toxicity as a Measure of Tolerability|Therapeutic Response Rate|Changes in Diarrhea|Changes in Standardized Uptake Values on FDG-PET Scans	University of California, San Francisco|Thrasher Research Fund	All	1 Year to 30 Years Â (Child, Adult)	Phase 1	32	Other	Interventional	Allocation: Non-Randomized|Intervention Model: Parallel Assignment|Masking: None (Open Label)|Primary Purpose: Treatment	MIBG Irino	2011-03-01	2014-05-01	2014-05-01	2011-03-14	2015-08-07	2019-04-29	University of California, San Francisco, San Francisco, California, United States		https://ClinicalTrials.gov/show/NCT01313936
137	NCT00003513	Antineoplaston Therapy in Treating Patients With Metastatic, Recurrent, or Refractory Neuroblastoma		Terminated	No Results Available	Neuroblastoma	Drug: Antineoplaston therapy (Atengenal + Astugenal)		Burzynski Research Institute	All	6 Months to 99 Years Â (Child, Adult, Older Adult)	Phase 2	3	Other	Interventional	Allocation: N/A|Intervention Model: Single Group Assignment|Masking: None (Open Label)|Primary Purpose: Treatment	CDR0000066556|BC-NB-2	1996-12-16	1999-03-29	1999-03-29	2003-01-27		2017-09-28	Burzynski Clinic, Houston, Texas, United States		https://ClinicalTrials.gov/show/NCT00003513
138	NCT01728155	European Low and Intermediate Risk Neuroblastoma Protocol		Recruiting	No Results Available	LOW AND INTERMEDIATE PAEDIATRIC NEUROBLASTOMA AND NEONATAL SUPRARENAL MASSES	Drug: chemotherapy	Primary aim for Low Risk Neuroblastoma|Primary aim for Intermediate Risk Neuroblastoma|Primary Aim for Neonatal Suprarenal Masses|To maintain a 2 year EFS of at least 90% and an OS of at least 95% in L2 patients with LTS without SCA (study group 2)|To maintain the 2 year EFS of 85% and an OS of at least 98% in Ms patients without SCA (study groups 4 and 5)|To improve the 2 year EFS to at least 90…	Instituto de Investigacion Sanitaria La Fe	All	90 Days to 18 Years Â (Child, Adult)	Phase 3	685	Other	Interventional	Allocation: Randomized|Intervention Model: Parallel Assignment|Masking: None (Open Label)|Primary Purpose: Treatment	LINES	2011-12-01	2021-12-01	2031-12-01	2012-11-16		2019-10-18	PHO Med Uni Graz, Graz, Austria|Department Kinder- und Jugendheilkunde, Innsbruck, Austria|Landes-Frauen- und Kinderklinik Linz, Linz, Austria|St. Anna Kinderspital, Wien, Austria|Univ Klinik fÃ¼r Kinder- und Jugendheilkunde, Wien, Austria|HÃ´pital Universitaire d'Anvers (UZA- Universitair Ziekenhuis Antwerpen), Antwerpen, Belgium|HÃ´pital Universitaire des Enfants Reine Fabiola (HUDERF), Bruxell…		https://ClinicalTrials.gov/show/NCT01728155
139	NCT01916187	Imetelstat Given Intravenously Alone and With Standard 13-Cis-Retinoic Acid in Children With Neuroblastoma		Withdrawn	No Results Available	Neuroblastoma	Drug: Imetelstat	Effectiveness of Imetelstat in pediatric dose|Impact of imetelstat on hematopoietic stem cells and neuroblastoma tumour cells.|Changes in plasma C-circles	NCIC Clinical Trials Group|Geron Corporation|Canadian Cancer Trials Group	All	18 Months to 18 Years Â (Child, Adult)	Phase 1	0	Other|Industry	Interventional	Allocation: N/A|Intervention Model: Single Group Assignment|Masking: None (Open Label)|Primary Purpose: Treatment	I212	2013-07-30	2013-11-22	2014-01-16	2013-08-05		2020-09-21	CHU Sainte-Justine, Montreal, Quebec, Canada		https://ClinicalTrials.gov/show/NCT01916187
140	NCT01295762	Immunomonitoring of Children With Neuroblastoma	Immuneuro	Unknown status	No Results Available	Neuroblastoma	Other: Immunological analyses	Description of immune effectors in the blood, marrow and tumor diagnosis.	Centre Leon Berard	All	up to 21 Years Â (Child, Adult)	Not Applicable	35	Other	Interventional	Allocation: N/A|Intervention Model: Single Group Assignment|Masking: None (Open Label)|Primary Purpose: Screening	IMMUNEURO	2011-05-01	2019-03-01	2019-07-01	2011-02-14		2018-08-23	Hopital D'Estaing, Clermont Ferrand, France|Chu Grenoble - Hopital Nord, La Tronche, France|IHOP, Lyon, France|Chu - Hopital Nord, Saint Priest En Jarez, France		https://ClinicalTrials.gov/show/NCT01295762
141	NCT00471679	Ethanol-Lock Treatment in Preventing Central Venous Catheter Infections in Patients With High-Risk Neuroblastoma		Completed	No Results Available	Neuroblastoma	Drug: ethanol	Safety and tolerability|Efficacy, in terms of 6-month infection-free rate, cumulative incidence of infection, cumulative incidence of central line removal, and median time to infection	Memorial Sloan Kettering Cancer Center|National Cancer Institute (NCI)	All	Child, Adult, Older Adult	Phase 1	12	Other|NIH	Interventional	Allocation: Non-Randomized|Intervention Model: Single Group Assignment|Masking: None (Open Label)|Primary Purpose: Supportive Care	07-047|P30CA008748|MSKCC-07047	2007-04-01	2010-02-01	2010-02-01	2007-05-10		2013-03-05	Memorial Sloan-Kettering Cancer Center, New York, New York, United States		https://ClinicalTrials.gov/show/NCT00471679
142	NCT01589341	Studying Chromosomes in Samples From Younger Patients With Neuroblastoma		Completed	No Results Available	Neuroblastoma	Other: laboratory biomarker analysis	Overall survival (OS)|Event-free survival (EFS)|Incidence of metastatic relapses using cumulative incidences	Children's Oncology Group|National Cancer Institute (NCI)	All	up to 18 Years Â (Child, Adult)		300	Other|NIH	Observational	Observational Model: Cohort|Time Perspective: Retrospective	ANBL12B7|NCI-2012-01961|CDR0000732465|COG-ANBL12B7	2012-04-01	2012-08-01		2012-05-01		2016-05-18	Children's Oncology Group, Monrovia, California, United States		https://ClinicalTrials.gov/show/NCT01589341
143	NCT00450307	Monoclonal Antibody 3F8 and GM-CSF in Treating Young Patients With High-Risk, Refractory or Relapsed Neuroblastoma		Completed	No Results Available	Neuroblastoma	Biological: monoclonal antibody 3F8|Biological: sargramostim	Maximum tolerated dose of monoclonal antibody 3F8|Anti-neuroblastoma effects of monoclonal antibody 3F8 and sargramostim (GM-CSF)	Memorial Sloan Kettering Cancer Center|National Cancer Institute (NCI)	All	up to 21 Years Â (Child, Adult)	Phase 1	32	Other|NIH	Interventional	Allocation: N/A|Intervention Model: Single Group Assignment|Masking: None (Open Label)|Primary Purpose: Treatment	05-015|MSKCC-05015	2005-06-01	2013-04-01	2013-04-01	2007-03-22		2013-10-16	Memorial Sloan-Kettering Cancer Center, New York, New York, United States		https://ClinicalTrials.gov/show/NCT00450307
144	NCT00287950	Combination Chemotherapy, Surgery, and Radiation Therapy in Treating Infants With Neuroblastoma		Unknown status	No Results Available	Neuroblastoma	Drug: carboplatin|Drug: cisplatin|Drug: cyclophosphamide|Drug: etoposide|Drug: vincristine sulfate|Procedure: adjuvant therapy|Procedure: conventional surgery|Procedure: neoadjuvant therapy|Radiation: radiation therapy		Children's Cancer and Leukaemia Group|National Cancer Institute (NCI)	All	up to 1 Year Â (Child)	Not Applicable	120	Other	Interventional	Allocation: Non-Randomized|Masking: None (Open Label)|Primary Purpose: Treatment	CDR0000454726|CCLG-1992-05|EU-20593|CCLG-9205	1992-09-01			2006-02-07		2013-09-17	Our Lady's Hospital for Sick Children, Dublin, Ireland|Birmingham Children's Hospital, Birmingham, England, United Kingdom|Institute of Child Health at University of Bristol, Bristol, England, United Kingdom|Addenbrooke's Hospital at Cambridge University Hospitals NHS Foundation Trust, Cambridge, England, United Kingdom|Leeds Cancer Centre at St. James's University Hospital, Leeds, England, Unite…		https://ClinicalTrials.gov/show/NCT00287950
145	NCT01526603	High Dose Chemotherapy and Autologous Transplant for Neuroblastoma		Recruiting	No Results Available	Neuroblastoma	Drug: Carboplatin|Biological: Autologous stem cell infusion|Biological: Granulocyte colony stimulating factor|Radiation: Radiation therapy|Drug: Isotretinoin (13-cis-retinoic acid)|Drug: Melphalan|Drug: Etoposide	Number of Patients with Successful Engraftment|Number of Patients with Disease Free Survival|Overall Survival|Number of Patients with Treatment Related Death	Masonic Cancer Center, University of Minnesota	All	up to 30 Years Â (Child, Adult)	Not Applicable	20	Other	Interventional	Allocation: N/A|Intervention Model: Single Group Assignment|Masking: None (Open Label)|Primary Purpose: Treatment	2011OC072|MT2011-11C	2012-03-28	2022-02-01	2022-02-01	2012-02-06		2021-05-25	Masonic Cancer Center, University of Minnesota, Minneapolis, Minnesota, United States		https://ClinicalTrials.gov/show/NCT01526603
146	NCT00002803	Combination Chemotherapy or Observation Following Surgery in Treating Infants With Neuroblastoma		Completed	No Results Available	Neuroblastoma	Drug: cyclophosphamide|Drug: doxorubicin hydrochloride|Drug: vincristine sulfate|Procedure: conventional surgery		Children's Hospital Medical Center, Cincinnati|National Cancer Institute (NCI)	All	up to 1 Year Â (Child)	Phase 2	44	Other	Interventional	Primary Purpose: Treatment	CDR0000064903|GER-NB95-S|EU-96003	1995-07-01		2002-02-01	2004-05-12		2013-12-19	University of Cologne, Frechen, Germany		https://ClinicalTrials.gov/show/NCT00002803
147	NCT00062855	Using Gene Modified Neuroblastoma Cells for the Treatment of Relapsed/Refractory Neuroblastoma	CYCHE	Completed	No Results Available	Neuroblastoma	Procedure: Skin Biopsy|Genetic: Gene Modified Neuroblastoma Cells	To determine the safety of up to four subcutaneous (SC) injections of autologous neuroblastoma cells which have been genetically modified by adenoviral vectors to secrete lymphotactin (Lptn) and Interleukin-2 (IL-2).|To determine the safety of up to eight (total) of these injections in patients who have received the first four injections without unacceptable toxicity and have evidence of stable d…	Baylor College of Medicine|Center for Cell and Gene Therapy, Baylor College of Medicine	All	up to 21 Years Â (Child, Adult)	Phase 1	9	Other	Interventional	Allocation: N/A|Intervention Model: Single Group Assignment|Masking: None (Open Label)|Primary Purpose: Treatment	H6442|Cyche	1997-11-01	2001-08-01	2006-03-01	2003-06-18		2012-10-29	Texas Children's Hospital, Houston, Texas, United States		https://ClinicalTrials.gov/show/NCT00062855
148	NCT01592045	ch14.18 Pharmacokinetic Study in High-risk Neuroblastoma		Completed	Has Results	Neuroblastoma	Biological: ch14.18 -NCI|Biological: ch14.18-UTC|Biological: Granulocyte-Macrophage Colony-Stimulating Factor (GM-CSF)|Biological: Aldesleukin (IL-2)|Drug: Isotretinoin	Area Under the Plasma Concentration Curve (AUC)|Peak Plasma Concentration (Cmax)	United Therapeutics	All	up to 8 Years Â (Child)	Phase 1|Phase 2	28	Industry	Interventional	Allocation: Randomized|Intervention Model: Crossover Assignment|Masking: None (Open Label)|Primary Purpose: Treatment	DIV-NB-201	2012-08-01	2014-06-01	2014-06-01	2012-05-04	2015-09-23	2015-09-23	Children's Hospital of Los Angeles, Los Angeles, California, United States|Children's Healthcare of Atlanta - Egleston, Atlanta, Georgia, United States|The University of Chicago, Chicago, Illinois, United States|Dana-Farber Cancer Institute, Boston, Massachusetts, United States|University of Michigan C.S. Mott Children's Hospital, Ann Arbor, Michigan, United States|Children's Hospitals and Clinic…		https://ClinicalTrials.gov/show/NCT01592045
149	NCT03189706	Study of Chemoimmunotherapy for High-Risk Neuroblastoma		Active, not recruiting	No Results Available	Neuroblastoma (NB)	Drug: Irinotecan|Drug: temozolomide|Biological: Hu3F8|Drug: GM-CSF	Number of participants with treatment-related adverse events as assessed by CTCAE v4.0|response rate (CR+PR)	Memorial Sloan Kettering Cancer Center|Y-Mabs, Inc	All	Child, Adult, Older Adult	Early Phase 1	48	Other	Interventional	Allocation: N/A|Intervention Model: Single Group Assignment|Masking: None (Open Label)|Primary Purpose: Treatment	17-251	2017-06-12	2022-06-01	2022-06-01	2017-06-16		2021-04-29	Memorial Sloan Kettering Cancer Center, New York, New York, United States		https://ClinicalTrials.gov/show/NCT03189706
150	NCT00698009	Haploidentical Natural Killer (NK) Cells in Patients With Relapsed or Refractory Neuroblastoma		Terminated	Has Results	Neuroblastoma	Drug: Fludarabine|Drug: Cyclophosphamide|Biological: Natural Killer Cell Infusion|Drug: Mesna|Drug: Interleukin-2	Participant Disease Response|Number of Participants Infused Haploidentical Donor-derived Natural Killer (NK) Cells and Low-dose Interleukin-2 (IL-2)	M.D. Anderson Cancer Center	All	Child, Adult, Older Adult	Phase 2	1	Other	Interventional	Allocation: N/A|Intervention Model: Single Group Assignment|Masking: None (Open Label)|Primary Purpose: Treatment	2006-0752	2008-06-01	2012-06-01	2012-06-01	2008-06-16	2012-11-22	2020-09-24	UT MD Anderson Cancer Center, Houston, Texas, United States		https://ClinicalTrials.gov/show/NCT00698009
151	NCT02173093	Activated T Cells Armed With GD2 Bispecific Antibody in Children and Young Adults With Neuroblastoma and Osteosarcoma		Unknown status	No Results Available	Disseminated Neuroblastoma|Recurrent Neuroblastoma	Biological: IL-2|Biological: GD2Bi-aATC|Biological: GM-CSF|Other: laboratory evaluations of immune responses	Maximum tolerated dose (MTD) of GD2Bi-aATC|Anti-tumor activity|Immune responses after GD2Bi-aATC infusions	University of Virginia|National Cancer Institute (NCI)	All	13 Months to 29 Years Â (Child, Adult)	Phase 1|Phase 2	40	Other|NIH	Interventional	Allocation: N/A|Intervention Model: Single Group Assignment|Masking: None (Open Label)|Primary Purpose: Treatment	19031|NCI-2014-01149|2013-171|P30CA022453	2014-11-01	2019-12-01	2019-12-01	2014-06-24		2019-01-29	Children's Hospital of Michigan, Detroit, Michigan, United States|Memorial Sloan-Kettering Cancer Center, New York, New York, United States|University of Virginia, Department of Pediatrics, Hematology/Oncology, Charlottesville, Virginia, United States		https://ClinicalTrials.gov/show/NCT02173093
152	NCT01757626	Combination Therapy of Antibody Hu3F8 With Granulocyte- Macrophage Colony Stimulating Factor (GM-CSF) in Patients With Relapsed/Refractory High-Risk Neuroblastoma		Active, not recruiting	No Results Available	Neuroblastoma	Biological: Hu3F8 With GM-CSF	maximum tolerated dosage|assess the toxicity|pharmacokinetics of hu3F8|assess activity of hu3F8 plus GM-CSF against HR-NB|quantitate the response of marrow NB	Memorial Sloan Kettering Cancer Center|Y-mAbs Therapeutics	All	1 Year and older Â (Child, Adult, Older Adult)	Phase 1|Phase 2	186	Other|Industry	Interventional	Allocation: Non-Randomized|Intervention Model: Single Group Assignment|Masking: None (Open Label)|Primary Purpose: Treatment	12-230	2012-12-01	2023-12-01	2023-12-01	2012-12-31		2021-05-03	Memorial Sloan Kettering Cancer Center, New York, New York, United States		https://ClinicalTrials.gov/show/NCT01757626
153	NCT01355679	Molecular Guided Therapy for Refractory or Recurrent Neuroblastoma		Completed	Has Results	Neuroblastoma	Device: Guided Therapy	Percentage of Participants That Are Able to Meet Feasibility Parameters.|Number of Participants With Adverse Events as a Measure of Safety|Overall Response Rate (ORR) of Participants Using RECIST Criteria|Activity of Treatments Chosen Based on Progression Free Survival (PFS)	Giselle SaulnierSholler|Atrium Health	All	1 Year and older Â (Child, Adult, Older Adult)	Not Applicable	16	Other	Interventional	Allocation: N/A|Intervention Model: Single Group Assignment|Masking: None (Open Label)|Primary Purpose: Diagnostic	NMTRC 001	2011-05-01	2013-09-01	2015-01-01	2011-05-18	2016-07-28	2020-12-02	Connecticut Children's Hospital, Hartford, Connecticut, United States|Arnold Palmer Hospital for Children- MD Anderson, Orlando, Florida, United States|National Cancer Institute, Bethesda, Maryland, United States|Helen DeVos Children's Hospital, Grand Rapids, Michigan, United States|Children's Mercy Hospitals and Clinics, Kansas City, Missouri, United States|Cardinal Glennon Children's Medical Ce…		https://ClinicalTrials.gov/show/NCT01355679
154	NCT01662804	Humanized 3F8 Monoclonal Antibody (Hu3F8) When Combined With Interleukin-2 in Patients With High-Risk Neuroblastoma and GD2-positive Solid Tumors		Completed	No Results Available	Neuroblastoma	Drug: 3F8 Monoclonal Antibody Combined with Interleukin-2	maximum tolerated dosage|pharmacokinetics|anti-tumor activity|biologic correlates with hu3F8 dose|quantification of pain	Memorial Sloan Kettering Cancer Center	All	13 Months and older Â (Child, Adult, Older Adult)	Phase 1	14	Other	Interventional	Allocation: N/A|Intervention Model: Single Group Assignment|Masking: None (Open Label)|Primary Purpose: Treatment	12-116	2012-08-06	2021-05-25	2021-05-25	2012-08-10		2021-05-27	Memorial Sloan Kettering Cancer Center, New York, New York, United States		https://ClinicalTrials.gov/show/NCT01662804
155	NCT01419834	Humanized 3F8 Monoclonal Antibody (Hu3F8) in Patients With High-Risk Neuroblastoma and GD2-Positive Tumors		Active, not recruiting	No Results Available	Neuroblastoma	Biological: Humanized 3F8 Monoclonal Antibody (Hu3F8)	maximum tolerated dosage (MTD)|pharmacokinetics of hu3F8|To assess activity of hu3F8 against NB and other GD2-positive tumors.|To quantitate pain during hu3F8 treatment	Memorial Sloan Kettering Cancer Center|Band of Parents|Y-mAbs Therapeutics	All	2 Years and older Â (Child, Adult, Older Adult)	Phase 1	68	Other|Industry	Interventional	Allocation: N/A|Intervention Model: Single Group Assignment|Masking: None (Open Label)|Primary Purpose: Treatment	11-009	2011-08-01	2021-08-01	2021-08-01	2011-08-18		2020-08-25	Memorial Sloan Kettering Cancer Center, New York, New York, United States		https://ClinicalTrials.gov/show/NCT01419834
156	NCT01505608	Randomized Efficacy Study of TPI 287 to Treat Primary Refractory or Early Relapsed Neuroblastoma		Terminated	Has Results	Neuroblastoma	Drug: TPI 287|Drug: Temozolomide|Drug: Irinotecan	Number of Participants With Adverse Events as a Measure of Safety and Tolerability|Overall Response Rate (ORR) of Participants Using RECIST Criteria|Pharmacokinetics (PK) of TPI 287 in the Phase I Population of This Trial.|Measure Quality of Life of Children Receiving TPI287 Using PedsQL Questionnaires|Progression Free Survival (PFS) of Participants Using Days Until Progression|Median Overall Sur…	Giselle SaulnierSholler|Cortice Biosciences, Inc.|Atrium Health	All	12 Months to 21 Years Â (Child, Adult)	Phase 1|Phase 2	14	Other|Industry	Interventional	Allocation: Randomized|Intervention Model: Crossover Assignment|Masking: None (Open Label)|Primary Purpose: Treatment	NMTRC 005	2011-12-01	2014-12-01	2014-12-01	2012-01-06	2016-10-28	2020-12-02	Phoenix Children's Hospital, Phoenix, Arizona, United States|Rady Children's Hospital, San Diego, California, United States|Connecticut Children's Hospital, Hartford, Connecticut, United States|Arnold Palmer Hospital for Children- MD Anderson, Orlando, Florida, United States|Helen DeVos Children's Hospital, Grand Rapids, Michigan, United States|Children's Mercy Hospitals and Clinics, Kansas City,…		https://ClinicalTrials.gov/show/NCT01505608
157	NCT01075360	The Role of Aromatic Hydrocarbon Receptor in the Tumorigenesis of Neuroblastoma and Its Relationship With MYCN Expression		Completed	No Results Available	Neuroblastoma			National Taiwan University Hospital	All	up to 18 Years Â (Child, Adult)			Other	Observational	Observational Model: Cohort|Time Perspective: Retrospective	200806005R	2008-08-01	2008-10-01	2009-04-01	2010-02-25		2010-02-25			https://ClinicalTrials.gov/show/NCT01075360
158	NCT00004110	Monoclonal Antibody Therapy Plus Etoposide in Treating Patients With Neuroblastoma		Completed	No Results Available	Neuroblastoma	Biological: monoclonal antibody 3F8|Drug: etoposide|Drug: isotretinoin		Memorial Sloan Kettering Cancer Center|National Cancer Institute (NCI)	All	Child, Adult, Older Adult	Phase 2		Other|NIH	Interventional	Masking: None (Open Label)|Primary Purpose: Treatment	MSKCC-IRB-99033|CDR0000067333|NCI-G99-1599	1999-08-01	2004-09-01		2003-01-27		2013-10-31	Memorial Sloan-Kettering Cancer Center, New York, New York, United States		https://ClinicalTrials.gov/show/NCT00004110
159	NCT00410631	Observation, Combination Chemotherapy, Radiation Therapy, and/or Autologous Stem Cell Transplant in Treating Young Patients With Neuroblastoma		Unknown status	No Results Available	Neuroblastoma	Biological: filgrastim|Drug: carboplatin|Drug: cisplatin|Drug: cyclophosphamide|Drug: dacarbazine|Drug: doxorubicin hydrochloride|Drug: etoposide phosphate|Drug: ifosfamide|Drug: isotretinoin|Drug: melphalan|Drug: topotecan hydrochloride|Drug: vincristine sulfate|Drug: vindesine|Procedure: autologous hematopoietic stem cell transplantation|Procedure: conventional surgery|Procedure: peripheral blo…	Event-free survival (EFS)|Locoregional EFS|Time from diagnosis to transition to stage 4 disease, to death from disease, or to the last follow-up (if no transition to stage 4 disease is observed)|Overall survival|Time to the beginning of primary tumor regression (in patients in the low-risk group [LRG])|Time to the normalization of tumor markers HVA and VMA in urine|Time to no evidence of disease …	Gesellschaft fur Padiatrische Onkologie und Hamatologie - Germany|National Cancer Institute (NCI)	All	up to 21 Years Â (Child, Adult)	Phase 3	642	Other	Interventional	Allocation: Randomized|Masking: None (Open Label)|Primary Purpose: Treatment	GPOH-NB2004|CDR0000517312|EU-20661	2004-10-01	2010-12-01		2006-12-13		2013-08-07	Kinderklinik - Universitaetsklinikum Aachen, Aachen, Germany|Klinikum Augsburg, Augsburg, Germany|Klinikum am Bamberg, Bamberg, Germany|Klinikum Bayreuth, Bayreuth, Germany|Helios Klinikum Berlin, Berlin, Germany|Charite University Hospital - Campus Virchow Klinikum, Berlin, Germany|Evangelisches Krankenhauus Bielfeld, Biefeld, Germany|Kinderklinik der Universitaet Bonn, Bonn, Germany|Staedtische…		https://ClinicalTrials.gov/show/NCT00410631
160	NCT02139397	Study of DFMO in Combination With Bortezomib for Relapsed or Refractory Neuroblastoma		Active, not recruiting	No Results Available	Neuroblastoma Recurrent	Drug: DFMO|Drug: Bortezomib	Number of Participants with Adverse Events as a Measure of Safety and Tolerability|Determine the Overall Response Rate (ORR) of Participants using RECIST criteria|Determine the Progression Free Survival (PFS) of Participants using days until progression|Correlate PET scan changes with Progression Free Survival|Biology studies|Correlate urinary polyamine levels with response and progression of dis…	Giselle SaulnierSholler|Beat NB Cancer Foundation|Because of Ezra|K C Pharmaceuticals Inc.|Atrium Health	All	up to 21 Years Â (Child, Adult)	Phase 1|Phase 2	16	Other|Industry	Interventional	Allocation: N/A|Intervention Model: Single Group Assignment|Masking: None (Open Label)|Primary Purpose: Treatment	NMTRC010	2014-05-01	2021-12-01	2021-12-01	2014-05-15		2020-11-18	Arkansas Children's Hospital, Little Rock, Arkansas, United States|Connecticut Children's Hospital, Hartford, Connecticut, United States|Arnold Palmer Hospital for Children- MD Anderson, Orlando, Florida, United States|Helen DeVos Children's Hospital, Grand Rapids, Michigan, United States|Children's Mercy Hospitals and Clinics, Kansas City, Missouri, United States|Medical University of South Caro…		https://ClinicalTrials.gov/show/NCT02139397
161	NCT00003093	Combination Chemotherapy in Treating Children With Neuroblastoma		Completed	No Results Available	Neuroblastoma	Biological: filgrastim|Biological: sargramostim|Drug: carboplatin|Drug: cyclophosphamide|Drug: doxorubicin hydrochloride|Drug: etoposide|Procedure: conventional surgery|Procedure: neoadjuvant therapy	Event Free Survival	Children's Oncology Group|National Cancer Institute (NCI)	All	up to 20 Years Â (Child, Adult)	Phase 3	573	Other|NIH	Interventional	Allocation: N/A|Intervention Model: Single Group Assignment|Masking: None (Open Label)|Primary Purpose: Treatment	A3961|COG-A3961|CCG-A3961|POG-A3961|CDR0000065804	1988-03-01	2006-09-01	2011-01-01	2003-01-27		2014-08-01	Comprehensive Cancer Center at University of Alabama at Birmingham, Birmingham, Alabama, United States|University of South Alabama Cancer Research Institute, Mobile, Alabama, United States|Phoenix Children's Hospital, Phoenix, Arizona, United States|Arizona Cancer Center at University of Arizona Health Sciences Center, Tucson, Arizona, United States|Arkansas Cancer Research Center at University o…		https://ClinicalTrials.gov/show/NCT00003093
162	NCT00030719	Combination Chemotherapy With or Without Filgrastim Before Surgery, High-Dose Chemotherapy, and Radiation Therapy Followed by Isotretinoin With or Without Monoclonal Antibody in Treating Patients With Neuroblastoma		Unknown status	No Results Available	Neuroblastoma	Biological: filgrastim|Biological: monoclonal antibody Ch14.18|Drug: busulfan|Drug: carboplatin|Drug: cyclophosphamide|Drug: etoposide|Drug: isotretinoin|Drug: melphalan|Drug: vincristine sulfate|Procedure: bone marrow ablation with stem cell support|Procedure: conventional surgery|Procedure: peripheral blood stem cell transplantation|Radiation: radiation therapy	Event-free survival at 3 years|Mean number of febrile events during induction|Response rate assessed by the International Neuroblastoma Response Criteria after 4 and 8 induction chemotherapy courses|Event-free survival at 5 years|Overall survival|Toxicity|Biological factors (i.e., MycNM amplification, 1p deletion, ploidy, 17 q+, CD44, and Trk-A)|Serum concentrations of lactic dehydrogenase, ferri…	University of Leicester|National Cancer Institute (NCI)	All	1 Year to 20 Years Â (Child, Adult)	Phase 3	175	Other	Interventional	Allocation: Randomized|Primary Purpose: Treatment	CDR0000069191|SIOP-EUROPE-HR-NBL-1|ESIOP|EU-20148	2001-12-01			2003-01-27		2014-06-24	St. Anna Children's Hospital, Vienna, Austria|Universitair Ziekenhuis Gent, Ghent, Belgium|Aarhus Universitetshospital - Aarhus Sygehus, Aarhus, Denmark|Institut Gustave Roussy, Villejuif, France|Our Lady's Hospital for Sick Children Crumlin, Dublin, Ireland|Schneider Children's Medical Center of Israel, Petah-Tikva, Israel|Fondazione Istituto Nazionale dei Tumori, Milan, Italy|Rikshospitalet Uni…		https://ClinicalTrials.gov/show/NCT00030719
163	NCT00533169	ZD6474 Alone and in Combination With Retinoic Acid in Pediatric Neuroblastoma		Terminated	No Results Available	Neuroblastoma	Drug: ZD6474|Drug: Retinoic Acid	Maximum tolerated dose (MTD)	M.D. Anderson Cancer Center|AstraZeneca	All	2 Years and older Â (Child, Adult, Older Adult)	Phase 1	10	Other|Industry	Interventional	Allocation: N/A|Intervention Model: Single Group Assignment|Masking: None (Open Label)|Primary Purpose: Treatment	2006-0807	2007-09-01	2011-02-01	2011-02-01	2007-09-21		2011-12-15	U.T.M.D. Anderson Cancer Center, Houston, Texas, United States		https://ClinicalTrials.gov/show/NCT00533169
164	NCT00389766	High-Dose Iodine I 131 Metaiodobenzylguanidine, Topotecan, and Peripheral Stem Cell Transplant in Treating Young Patients With Relapsed Stage 4 Neuroblastoma or Primary Resistant High-Risk Neuroblastoma		Withdrawn	No Results Available	Neuroblastoma	Drug: iodine I 131 metaiodobenzylguanidine|Drug: topotecan hydrochloride|Procedure: chemotherapy|Procedure: peripheral blood stem cell transplantation|Procedure: radioisotope therapy|Procedure: radionuclide imaging|Procedure: radiosensitization|Procedure: total-body irradiation	Proportion of patients who respond to treatment (partial response and complete response at metastatic sites) as measured by metaiodobenzylguanidine scintigraphy and positron emission tomography and CT imaging|Proportion of patients who are able to progress to potentially curative treatment with surgery and further systemic treatment|Correlation of tumor dosimetry with response|Time to tumor progr…	Children's Cancer and Leukaemia Group|National Cancer Institute (NCI)	All	1 Year to 17 Years Â (Child)	Phase 2	0	Other	Interventional	Masking: None (Open Label)|Primary Purpose: Treatment	CCLG-NB-2006-08|CDR0000508611|EU-20644|EUDRACT-2005-002089-13	2008-07-01	2008-07-01		2006-10-19		2013-07-10			https://ClinicalTrials.gov/show/NCT00389766
165	NCT03947346	Biomarkers of Renal Dysfunction in Neuroblastoma Survivors		Active, not recruiting	No Results Available	Neuroblastoma Survivors	Other: Urine sample	indicators of renal injury	Memorial Sloan Kettering Cancer Center	All	up to 20 Years Â (Child, Adult)		28	Other	Observational	Observational Model: Cohort|Time Perspective: Prospective	19-160	2019-05-09	2021-05-01	2021-05-01	2019-05-13		2020-08-26	Memorial Sloan Kettering Cancer Center, New York, New York, United States		https://ClinicalTrials.gov/show/NCT03947346
166	NCT02258815	CH14.18 1021 Antibody and IL2 After Haplo SCT in Children With Relapsed Neuroblastoma		Unknown status	No Results Available	Neuroblastoma Recurrent	Drug: ch14.18/CHO	Success of treatment|Anti tumour responses|Pharmakoinetics|NK Cell aktivation and proliferation	University Children's Hospital Tuebingen	All	1 Year to 21 Years Â (Child, Adult)	Phase 2	35	Other	Interventional	Allocation: N/A|Intervention Model: Single Group Assignment|Masking: None (Open Label)|Primary Purpose: Treatment	EudraCT:2009-015936-14	2010-08-01	2014-12-01	2015-12-01	2014-10-07		2014-10-07	University Hospital Graz, Graz, Austria|St. Anna Childrens Hospital, Vienna, Austria|University Hospital Greifswald, Greifswald, Germany|University Hospital Tuebingen, Tuebingen, Germany		https://ClinicalTrials.gov/show/NCT02258815
167	NCT00017368	Combination Chemotherapy Plus Peripheral Stem Cell Transplantation in Treating Children With Newly Diagnosed Neuroblastoma		Completed	No Results Available	Neuroblastoma	Biological: filgrastim|Biological: sargramostim|Drug: carboplatin|Drug: cisplatin|Drug: cyclophosphamide|Drug: doxorubicin hydrochloride|Drug: etoposide|Drug: etoposide phosphate|Drug: ifosfamide|Drug: isotretinoin|Drug: melphalan|Drug: thiotepa|Drug: vincristine sulfate|Procedure: conventional surgery|Procedure: peripheral blood stem cell transplantation|Radiation: radiation therapy	Transplant-related mortality|Incidence of symptomatic CMV, disseminated adenovirus infection, or EBV-LPD|Event-free Survival	Children's Oncology Group|National Cancer Institute (NCI)	All	up to 30 Years Â (Child, Adult)	Phase 2	42	Other|NIH	Interventional	Allocation: N/A|Intervention Model: Single Group Assignment|Masking: None (Open Label)|Primary Purpose: Treatment	ANBL00P1|COG-ANBL00P1|CDR0000068681	2001-04-01	2005-09-01	2012-01-01	2003-10-09		2014-02-13	AFLAC Cancer Center and Blood Disorders Service of Children's Healthcare of Atlanta - Scottish RiteCampus, Atlanta, Georgia, United States|Floating Hospital for Children, Boston, Massachusetts, United States|Dana-Farber/Harvard Cancer Center at Dana Farber Cancer Institute, Boston, Massachusetts, United States|CCOP - Columbia River Oncology Program, Portland, Oregon, United States|Children's Hosp…		https://ClinicalTrials.gov/show/NCT00017368
168	NCT01467986	Multimodal Molecular Targeted Therapy to Treat Relapsed or Refractory High-risk Neuroblastoma	RIST-rNB-2011	Completed	No Results Available	Neuroblastoma Recurrent	Drug: Dasatinib|Drug: Rapamycin|Drug: Irinotecan|Drug: Temozolomide	The primary endpoint is progression-free survival (PFS)|Overall survival (OS)|Response to the investigational treatment after 4 and 8 courses of I/T and 1-year-follow-up in the RIST treatment arm|Duration until adequate response to this treatment regimen|Assessment of quality of life (Lansky and Karnofsky Scores)|Toxicity of this combination of drugs in children, adolescents and young adults with…	University of Regensburg	All	up to 25 Years Â (Child, Adult)	Phase 2	130	Other	Interventional	Allocation: Randomized|Intervention Model: Factorial Assignment|Masking: None (Open Label)|Primary Purpose: Treatment	RIST-rNB-2011	2013-08-01	2020-09-30	2020-09-30	2011-11-09		2020-10-06	University Hospital Regensburg, Department of Pediatric Hematology and Oncology, Regensburg, Germany		https://ClinicalTrials.gov/show/NCT01467986
169	NCT01114555	Bevacizumab, Irinotecan and Temozolomide for Relapsed or Refractory Neuroblastoma		Completed	Has Results	Neuroblastoma	Drug: Bevacizumab, Irinotecan and Temozolomide	Overall Responses|Number of Participants With Treatment Related Toxicity|To Evaluate Changes in Angiogenic Markers After Treatment With the Combination of Irinotecan, Temozolomide and Bevacizumab.|To Measure Time to Progression in Patients With Resistant NB Treated With the Combination of Irinotecan, Temozolomide and Bevacizumab.	Memorial Sloan Kettering Cancer Center|Genentech, Inc.	All	Child, Adult, Older Adult	Phase 2	34	Other|Industry	Interventional	Allocation: N/A|Intervention Model: Single Group Assignment|Masking: None (Open Label)|Primary Purpose: Treatment	10-015	2010-04-29	2018-11-02	2018-11-02	2010-05-03	2019-11-13	2019-11-21	Memorial Sloan Kettering Cancer Center, New York, New York, United States	Study Protocol and Statistical Analysis Plan, https://ClinicalTrials.gov/ProvidedDocs/55/NCT01114555/Prot_SAP_000.pdf	https://ClinicalTrials.gov/show/NCT01114555
170	NCT01183897	3F8/GM-CSF Immunotherapy Plus 13-Cis-Retinoic Acid for Primary Refractory Neuroblastoma in Bone Marrow		Completed	Has Results	Neuroblastoma	Biological: 3F8/GM-CSF Immunotherapy Plus 13-Cis-Retinoic	Assess the Activity of High-dose 3F8/GM-CSF|Apply Real-time Quantitative RT-PCR|Monitor Safety of the High-dose Antibody Treatment	Memorial Sloan Kettering Cancer Center	All	18 Months and older Â (Child, Adult, Older Adult)	Phase 2	31	Other	Interventional	Allocation: N/A|Intervention Model: Single Group Assignment|Masking: None (Open Label)|Primary Purpose: Treatment	09-161	2010-08-12	2018-09-25	2018-09-25	2010-08-18	2019-08-13	2019-08-13	Memorial Sloan-Kettering Cancer Center, New York, New York, United States	Study Protocol and Statistical Analysis Plan, https://ClinicalTrials.gov/ProvidedDocs/97/NCT01183897/Prot_SAP_000.pdf	https://ClinicalTrials.gov/show/NCT01183897
171	NCT00002802	Therapy Based on Stage of Disease and Risk Assessment in Treating Children With Neuroblastoma		Completed	No Results Available	Neuroblastoma	Drug: carboplatin|Drug: cisplatin|Drug: cyclophosphamide|Drug: dacarbazine|Drug: doxorubicin hydrochloride|Drug: etoposide|Drug: ifosfamide|Drug: melphalan|Drug: mesna|Drug: vincristine sulfate|Drug: vindesine|Procedure: autologous bone marrow transplantation|Procedure: conventional surgery|Radiation: low-LET cobalt-60 gamma ray therapy|Radiation: low-LET electron therapy|Radiation: low-LET photo…		Children's Hospital Medical Center, Cincinnati|National Cancer Institute (NCI)	All	up to 20 Years Â (Child, Adult)	Phase 3	500	Other	Interventional	Allocation: Non-Randomized|Primary Purpose: Treatment	CDR0000064902|GER-NB90|EU-96004	1990-07-01		2003-09-01	2004-05-12		2013-12-19	University of Cologne, Frechen, Germany		https://ClinicalTrials.gov/show/NCT00002802
172	NCT00539500	Autologous Stem Cell Rescue With CD133+ Selected Cells in High-Risk Neuroblastoma		Terminated	Has Results	Neuroblastoma	Drug: Carboplatin|Drug: Etoposide|Drug: Melphalan|Procedure: Stem Cell Infusion|Device: ClinicMACS	Engraftment Failure Rate|Number of Participants With Device-related Toxicity Associated With Transplantation of CD133+ Cells	M.D. Anderson Cancer Center	All	Child, Adult, Older Adult	Phase 2|Phase 3	3	Other	Interventional	Allocation: N/A|Intervention Model: Single Group Assignment|Masking: None (Open Label)|Primary Purpose: Treatment	2006-0374	2007-10-01	2012-09-05	2012-09-05	2007-10-04	2019-05-10	2019-07-26	UT MD Anderson Cancer Center, Houston, Texas, United States		https://ClinicalTrials.gov/show/NCT00539500
173	NCT00089258	Biological Therapy in Treating Patients With Neuroblastoma That Has Not Responded to Previous Treatment		Completed	No Results Available	Neuroblastoma	Biological: beta-glucan|Biological: monoclonal antibody 3F8|Biological: sargramostim|Drug: isotretinoin	Disease response as assessed by PT-PC at the end of 4 courses	Memorial Sloan Kettering Cancer Center|National Cancer Institute (NCI)	All	Child, Adult, Older Adult	Phase 2	74	Other|NIH	Interventional	Masking: None (Open Label)|Primary Purpose: Treatment	04-050|MSKCC-04050	2004-07-01	2006-11-01		2004-08-05		2013-01-17	Memorial Sloan-Kettering Cancer Center, New York, New York, United States		https://ClinicalTrials.gov/show/NCT00089258
174	NCT00072358	Monoclonal Antibody 3F8 and Sargramostim in Treating Patients With Neuroblastoma		Completed	No Results Available	Neuroblastoma	Biological: anti-GD2 murine IgG3 monoclonal antibody 3F8	Efficacy at completion of treatment|Relapse-free survival every 3 months|Compare granulocyte activation in patients treated with short-term vs prolonged daily exposure to sargramostim (GM-CSF) after 4 courses|Simplify treatment with consequent reduction in cost	Memorial Sloan Kettering Cancer Center|National Cancer Institute (NCI)	All	Child, Adult, Older Adult	Phase 2	327	Other|NIH	Interventional	Allocation: Non-Randomized|Intervention Model: Parallel Assignment|Masking: None (Open Label)|Primary Purpose: Treatment	03-077|MSKCC-03077	2003-07-01	2021-01-15	2021-01-15	2003-11-06		2021-01-29	Memorial Sloan-Kettering Cancer Center, New York, New York, United States		https://ClinicalTrials.gov/show/NCT00072358
175	NCT00907920	Studying Tumor Samples From Young Patients With Neuroblastoma		Completed	No Results Available	Neuroblastoma	Other: laboratory biomarker analysis	Event-free survival (EFS)|Overall survival|Disease progression as assessed by International Neuroblastoma Response Criteria	Children's Oncology Group|National Cancer Institute (NCI)	All	up to 30 Years Â (Child, Adult)		1500	Other|NIH	Observational	Observational Model: Cohort|Time Perspective: Retrospective	ANBL09B1|NCI-2009-00501|NB 2008-08	2008-12-01	2008-12-01	2008-12-01	2009-05-25		2015-05-13	Children's Oncology Group, Monrovia, California, United States		https://ClinicalTrials.gov/show/NCT00907920
176	NCT00013806	CHP677: I-Metaiodobenzylguanidine (I-MIBG) Therapy for Refractory Neuroblastoma: a Phase II Study		Unknown status	No Results Available	Neuroblastoma	Drug: 131I-MIBG		National Center for Research Resources (NCRR)	All	Child, Adult, Older Adult	Phase 2		NIH	Interventional	Primary Purpose: Treatment	NCRR-M01RR00240-1748				2001-03-30		2005-06-24	Children's Hospital of Philadelphia, Philadelphia, Pennsylvania, United States		https://ClinicalTrials.gov/show/NCT00013806
177	NCT00040872	Multiple Therapies in Treating Patients With Advanced Neuroblastoma		Completed	No Results Available	Neuroblastoma	Biological: filgrastim|Biological: monoclonal antibody 3F8|Biological: sargramostim|Drug: carboplatin|Drug: cisplatin|Drug: cyclophosphamide|Drug: doxorubicin hydrochloride|Drug: etoposide|Drug: isotretinoin|Drug: thiotepa|Drug: topotecan hydrochloride|Drug: vincristine sulfate|Procedure: autologous bone marrow transplantation|Procedure: bone marrow ablation with stem cell support|Procedure: conv…		Memorial Sloan Kettering Cancer Center|National Cancer Institute (NCI)	All	up to 50 Years Â (Child, Adult)	Phase 2		Other|NIH	Interventional	Masking: None (Open Label)|Primary Purpose: Treatment	00-065|P30CA008748|MSKCC-00065|NCI-G02-2083	2000-06-01	2007-01-01	2007-01-01	2003-01-27		2013-03-07	Memorial Sloan-Kettering Cancer Center, New York, New York, United States		https://ClinicalTrials.gov/show/NCT00040872
178	NCT01183884	3F8/GM-CSF Immunotherapy Plus 13-Cis-Retinoic Acid for Consolidation of Second or Greater Remission of High-Risk Neuroblastoma		Terminated	Has Results	Neuroblastoma	Biological: 3F8/GM-CSF Immunotherapy Plus 13-Cis-Retinoic Acid	Assess the Impact of High-dose 3F8/GM-CSF on Relapse-free Survival|Apply Real-time Quantitative RT-PCR to Test the Hypothesis That the Minimal Residual Disease Content of Bone Marrow|Monitor Safety of the High-dose Antibody Treatment	Memorial Sloan Kettering Cancer Center	All	18 Months and older Â (Child, Adult, Older Adult)	Phase 2	46	Other	Interventional	Allocation: N/A|Intervention Model: Single Group Assignment|Masking: None (Open Label)|Primary Purpose: Treatment	09-160	2010-08-01	2018-11-09	2018-11-09	2010-08-18	2019-11-14	2019-11-14	Memorial Sloan-Kettering Cancer Center, New York, New York, United States	Study Protocol and Statistical Analysis Plan, https://ClinicalTrials.gov/ProvidedDocs/84/NCT01183884/Prot_SAP_000.pdf	https://ClinicalTrials.gov/show/NCT01183884
179	NCT03061656	Tandem High Dose Chemotherapy With 131I-MIBG Treatment in High Risk Neuroblastoma		Unknown status	No Results Available	High Risk Neuroblastoma	Drug: Cyclophosphamide|Drug: Carboplatin|Drug: Etoposide|Radiation: 131I-MIBG|Drug: Thiotepa|Drug: Melphalan	Rate of event free survival|Rate of treatment-related adverse events as assessed by CTCAE v4.0	Samsung Medical Center|Ministry of Health, Republic of Korea	All	up to 21 Years Â (Child, Adult)	Phase 2	40	Other	Interventional	Allocation: N/A|Intervention Model: Single Group Assignment|Masking: None (Open Label)|Primary Purpose: Treatment	2011-10-020	2009-01-01	2013-12-31	2018-12-31	2017-02-23		2018-09-18			https://ClinicalTrials.gov/show/NCT03061656
180	NCT00578864	Protracted Etoposide During Induction Therapy for High Risk Neuroblastoma	PEPI	Completed	Has Results	Neuroblastoma	Drug: Protracted Oral Etoposide|Drug: Doxorubicin|Drug: IV Bolus Etoposide|Drug: Cisplatin|Drug: Cyclophosphamide|Drug: Mesna|Drug: Hematopoietic Factor|Procedure: Primary tumor resection	Response Rate Associated With Two Cycles of Cisplatin With Protracted Oral Etoposide When Administered as Up-front Window Therapy to Previously Untreated Children With High Risk Neuroblastoma Tumors.|Rate of Toxicities Associated With Cisplatin With Protracted Oral Etoposide When Administered as Up-front Window Therapy to Previously Untreated Children With High Risk Neuroblastoma.|Overall Surviva…	Baylor College of Medicine	All	Child, Adult, Older Adult	Phase 2	13	Other	Interventional	Allocation: Non-Randomized|Intervention Model: Parallel Assignment|Masking: None (Open Label)|Primary Purpose: Treatment	H20255|PEPI	2007-03-01	2009-07-01	2015-03-01	2007-12-21	2012-11-06	2020-03-27	Texas Children's Hospital, Houston, Texas, United States		https://ClinicalTrials.gov/show/NCT00578864
181	NCT00790413	Haploidentical Stem Cell Transplantation in Neuroblastoma		Active, not recruiting	No Results Available	Neuroblastoma	Drug: iodine I 131 metaiodobenzylguanidine|Drug: Fludarabine|Drug: Thiotepa|Procedure: T-cell depletion|Procedure: Haploidentical stem cell transplantation|Procedure: Donor Lymphocyte Infusion|Drug: Rituximab|Procedure: Co-transplantation of mesenchymal stem cells	Engraftment rate|Overall survival|Immunological reconstitution|Incidence of acute graft versus host disease	Lund University Hospital	All	6 Months to 21 Years Â (Child, Adult)	Early Phase 1	15	Other	Interventional	Allocation: N/A|Intervention Model: Single Group Assignment|Masking: None (Open Label)|Primary Purpose: Treatment	385/2005	2005-08-01	2022-12-31	2022-12-31	2008-11-13		2021-02-21	Lund University Hospital, Department of Pediatric Oncology and Bone Marrow Transplantation, Lund, Sweden		https://ClinicalTrials.gov/show/NCT00790413
182	NCT01183429	3F8/GM-CSF Immunotherapy Plus 13-Cis-Retinoic Acid for Consolidation of First Remission After Non-Myeloablative Therapy in Patients With High-Risk Neuroblastoma		Completed	Has Results	Neuroblastoma	Drug: 3F8 and 13-cis-retinoic acid	Assess the Impact of High-dose 3F8/GM-CSF|Apply Real-time Quantitative RT-PCR|Monitor Safety of the High-dose Antibody Treatment	Memorial Sloan Kettering Cancer Center	All	18 Months and older Â (Child, Adult, Older Adult)	Phase 2	39	Other	Interventional	Allocation: N/A|Intervention Model: Single Group Assignment|Masking: None (Open Label)|Primary Purpose: Treatment	09-159	2010-08-12	2018-09-13	2018-09-13	2010-08-17	2019-08-13	2019-08-13	Memorial Sloan Kettering Cancer Center, New York, New York, United States	Study Protocol and Statistical Analysis Plan, https://ClinicalTrials.gov/ProvidedDocs/29/NCT01183429/Prot_SAP_000.pdf	https://ClinicalTrials.gov/show/NCT01183429
183	NCT00206388	Zoledronic Acid (ZOMETA) With Cyclophosphamide With Neuroblastoma and Cortical Bone Involvement		Completed	No Results Available	NEUROBLASTOMA	Drug: Zolendric acid|Drug: Cyclophosphamide	Toxicity|Maximum tolerated dose (MTD)|Anti tumor activity|Pharmacokinetics|Biologic activity	Baylor College of Medicine|New Approaches to Neuroblastoma Therapy Consortium	All	up to 30 Years Â (Child, Adult)	Phase 1	21	Other	Interventional	Allocation: N/A|Intervention Model: Single Group Assignment|Masking: None (Open Label)|Primary Purpose: Treatment	16758|ZOMETA	2005-04-01	2008-04-01	2013-05-01	2005-09-21		2013-08-02	Children's Hospital Los Angeles, Los Angeles, California, United States|USCF School of Medicine, San Francisco, California, United States|Lucille Salter Packer Children's Hospital, Stanford, California, United States|Indiana University-Riley Children's Hospital, Indianapolis, Indiana, United States|Cincinnati Children's Hospital, Cincinnati, Ohio, United States|Children's Hospital of Philadelphia…		https://ClinicalTrials.gov/show/NCT00206388
184	NCT00025649	Combination Chemotherapy Followed by Surgery and Peripheral Stem Cell or Bone Marrow Transplantation in Treating Infants With Newly Diagnosed Neuroblastoma		Completed	No Results Available	Neuroblastoma	Biological: filgrastim|Drug: busulfan|Drug: carboplatin|Drug: cyclophosphamide|Drug: doxorubicin hydrochloride|Drug: etoposide|Drug: melphalan|Drug: vincristine sulfate|Procedure: autologous bone marrow transplantation|Procedure: conventional surgery|Procedure: peripheral blood stem cell transplantation		European Infant Neuroblastoma Study Group - 1999|National Cancer Institute (NCI)	All	up to 1 Year Â (Child)	Phase 2		Other	Interventional	Primary Purpose: Treatment	CDR0000068982|EURO-INF-NB-STUDY-1999-99.4|EU-20125D	1999-07-01		2009-03-01	2003-01-27		2013-09-17	St. Anna Children's Hospital, Vienna, Austria|Universitair Ziekenhuis Gent, Ghent, Belgium|Rigshospitalet, Copenhagen, Denmark|Centre Hospitalier Regional de Purpan, Toulouse, France|Istituto Giannina Gaslini, Genoa, Italy|Rikshospitalet University Hospital, Oslo, Norway|Instituto Portugues de Oncologia de Francisco Gentil - Centro Regional de Oncologia de Lisboa, S.A., Lisboa, Portugal|Hospital …		https://ClinicalTrials.gov/show/NCT00025649
185	NCT00969722	A Study of MAb-3F8 Plus Granulocyte-Macrophage Colony-Stimulating Factor (GM-CSF) Versus 13-cis-Retinoic Acid (RA) Plus GM-CSF in Primary Refractory Neuroblastoma Patients		Terminated	No Results Available	Primary Refractory Neuroblastoma	Biological: MAb-3F8|Biological: Subcutaneous Granulocyte Macrophage Colony Stimulating Factor (GM-CSF)|Biological: 13-cis-Retinoic Acid	To compare the proportion of patients achieving a complete bone marrow response measured by an absence of histological evidence of bone marrow disease and by MIBG scan after two cycles of treatment.|A comparison in treatment arms for disease response as measured by CT/MRI scan and urine catecholamines, MIBG extent of disease scores, disease response in cross-over patients.	United Therapeutics	All	18 Months to 13 Years Â (Child)	Phase 2	1	Industry	Interventional	Allocation: Randomized|Intervention Model: Parallel Assignment|Masking: None (Open Label)|Primary Purpose: Treatment	3F8-NB-201	2009-08-01	2010-08-01		2009-09-01		2013-03-08	Phoenix Children's Hospital, Phoenix, Arizona, United States|Rady Children's Hospital of San Diego, San Diego, California, United States|Georgetown Medical Center, Washington, District of Columbia, United States|All Children's Hospital in Florida, St. Petersburg, Florida, United States|LSU Health Sciences Center; Children's Hospital, New Orleans, Louisiana, United States|Children's Hospitals and …		https://ClinicalTrials.gov/show/NCT00969722
186	NCT00135135	Therapy for Children With Neuroblastoma		Completed	No Results Available	Neuroblastoma	Drug: Gefitinib, Irinotecan, Cycophosphamide, Doxorubicin, Etoposide, Cisplatin, Topotecan, Carboplatin, Melphalan, 13-cis retinoic acid|Procedure: Radiation therapy, Surgery, Peripheral Stem cell transplant	Response rate	St. Jude Children's Research Hospital|AstraZeneca|National Institutes of Health (NIH)	All	up to 18 Years Â (Child, Adult)	Phase 2	23	Other|Industry|NIH	Interventional	Allocation: Non-Randomized|Intervention Model: Single Group Assignment|Masking: None (Open Label)|Primary Purpose: Treatment	NB2005|AstraZeneca IRUSIERS0389	2005-08-01	2007-06-01	2007-06-01	2005-08-25		2008-06-03	St. Jude Children's Research Hospital, Memphis, Tennessee, United States		https://ClinicalTrials.gov/show/NCT00135135
187	NCT00002634	Chemotherapy, Radiation Therapy, Immunotherapy, and Bone Marrow Transplantation in Treating Patients With Neuroblastoma		Completed	No Results Available	Neuroblastoma	Biological: filgrastim|Biological: monoclonal antibody 3F8|Drug: cisplatin|Drug: cyclophosphamide|Drug: doxorubicin hydrochloride|Drug: etoposide|Drug: mesna|Drug: perfosfamide|Drug: vincristine sulfate|Procedure: autologous bone marrow transplantation|Procedure: in vitro-treated bone marrow transplantation|Radiation: low-LET cobalt-60 gamma ray therapy|Radiation: low-LET photon therapy|Radiation…		Memorial Sloan Kettering Cancer Center	All	1 Year and older Â (Child, Adult, Older Adult)	Phase 2	45	Other	Interventional	Primary Purpose: Treatment	94-011|CDR0000064084|MSKCC-FDR001041|NCI-V95-0622	1995-02-01	2004-09-01	2004-09-01	2004-08-23		2013-07-03	Memorial Sloan-Kettering Cancer Center, New York, New York, United States		https://ClinicalTrials.gov/show/NCT00002634
188	NCT00017225	Chemotherapy and Radiation Therapy With or Without Peripheral Stem Cell Transplantation in Treating Patients With Neuroblastoma		Completed	No Results Available	Neuroblastoma	Biological: filgrastim|Drug: carboplatin|Drug: cisplatin|Drug: cyclophosphamide|Drug: dacarbazine|Drug: doxorubicin hydrochloride|Drug: etoposide|Drug: ifosfamide|Drug: melphalan|Drug: tretinoin|Drug: vincristine sulfate|Drug: vindesine|Procedure: autologous bone marrow transplantation|Procedure: conventional surgery|Procedure: peripheral blood stem cell transplantation|Radiation: radiation thera…		Gesellschaft fur Padiatrische Onkologie und Hamatologie - Germany|National Cancer Institute (NCI)	All	up to 20 Years Â (Child, Adult)	Phase 2		Other	Interventional	Primary Purpose: Treatment	GPOH-GERMANY-NB97|CDR0000068664|EU-20102|GER-GPOH-NB97	1997-05-01		2002-02-01	2003-01-27		2013-08-02	Urologische Klinik - Universitaetsklinikum Aachen, Aachen, Germany|Kinderkrankenhaus Josefinum, Augsburg, Germany|Zentralklinikum Augsburg, Augsburg, Germany|Caritaskrankenhaus, Bad Mergentheim, Germany|Klinikum Bayreuth, Bayreuth, Germany|Helios Klinikum Berlin, Berlin, Germany|Charite - Campus Virchow Klinikum, Berlin, Germany|Krankenanstalten Gilead, Biefeld, Germany|Kinderklinik der Universit…		https://ClinicalTrials.gov/show/NCT00017225
189	NCT00911560	Bivalent Vaccine With Escalating Doses of the Immunological Adjuvant OPT-821, in Combination With Oral Î²-glucan for High-Risk Neuroblastoma		Recruiting	No Results Available	Neuroblastoma	Biological: adjuvant OPT-821 in a vaccine containing two antigens (GD2L and GD3L) covalently linked to KLH|Biological: oral Î²-glucan	To determine the maximally tolerated dose of OPT-821 in a vaccine containing two antigens abundantly expressed on neuroblastoma. (PHASE I)|To assess anti-NB activity of the bivalent vaccine plus oral Î²-glucan in patients who are enrolled with evidence of minimal residual disease (MRD) by molecular biological testing of bone marrow. (PHASE II)|To prove the adjuvant effect of oral beta-glucan on a…	Memorial Sloan Kettering Cancer Center|Y-mAbs Therapeutics, Inc	All	up to 21 Years Â (Child, Adult)	Phase 1|Phase 2	296	Other	Interventional	Allocation: Randomized|Intervention Model: Crossover Assignment|Masking: None (Open Label)|Primary Purpose: Treatment	05-075	2009-05-01	2022-05-01	2022-05-01	2009-06-02		2021-06-02	Memorial Sloan Kettering Cancer Center, New York, New York, United States		https://ClinicalTrials.gov/show/NCT00911560
190	NCT00486564	Safety Study of Nifurtimox for Relapsed or Refractory Neuroblastoma		Completed	No Results Available	Neuroblastoma	Drug: Nifurtimox	Test the safety of nifurtimox in children with relapsed or refractory neuroblastoma alone and in combination with cyclophosphamide and topotecan.|To evaluate the pharmacokinetic profile of nifurtimox alone and in combination with cyclophosphamide and topotecan.|To determine the response rate to treatment with nifurtimox combined with cyclophosphamide/topotecan	University of Vermont|St. Louis University	All	up to 21 Years Â (Child, Adult)	Phase 1	20	Other	Interventional	Allocation: Non-Randomized|Intervention Model: Single Group Assignment|Masking: None (Open Label)|Primary Purpose: Treatment	V0610	2006-11-01	2007-11-01	2009-06-01	2007-06-14		2009-10-23	St. Louis University/Cardinal Glennon Childrens Medical Center, St. Louis, Missouri, United States|University of Vermont/Vermont Children's Hospital, Burlington, Vermont, United States		https://ClinicalTrials.gov/show/NCT00486564
191	NCT00004188	Combination Chemotherapy and Peripheral Stem Cell Transplantation in Treating Patients With Neuroblastoma		Completed	No Results Available	Neuroblastoma	Biological: filgrastim|Drug: carboplatin|Drug: cisplatin|Drug: cyclophosphamide|Drug: doxorubicin hydrochloride|Drug: etoposide|Drug: isotretinoin|Drug: melphalan|Drug: topotecan hydrochloride|Drug: vincristine sulfate|Procedure: autologous bone marrow transplantation|Procedure: bone marrow ablation with stem cell support|Procedure: conventional surgery|Procedure: peripheral blood stem cell trans…	Event-free survival rate|Rate of occurrence of toxic (non disease-related) deaths where a toxic death will be "counted" if it occurs prior to the initiation of the immunotherapy|Time to engraftment|CD34 content|Tumor content as measured by reverse transcriptase polymerase chain reaction	Children's Oncology Group|National Cancer Institute (NCI)	All	up to 30 Years Â (Child, Adult)	Phase 3	495	Other|NIH	Interventional	Allocation: Randomized|Intervention Model: Parallel Assignment|Masking: None (Open Label)|Primary Purpose: Treatment	A3973|COG-A3973|CCG-A3973|POG-A3973|CCG-39703|FHCRC-1631.00|CDR0000067429	2001-02-01	2007-10-01		2003-01-27		2013-05-17	Comprehensive Cancer Center at University of Alabama at Birmingham, Birmingham, Alabama, United States|Phoenix Children's Hospital, Phoenix, Arizona, United States|Southern California Permanente Medical Group, Downey, California, United States|Loma Linda University Cancer Institute at Loma Linda University Medical Center, Loma Linda, California, United States|Jonathan Jaques Children's Cancer Cen…		https://ClinicalTrials.gov/show/NCT00004188
192	NCT04412408	Study on Sintilimab in Stage IV High Risk Neuroblastoma	SCMC-S-2020	Not yet recruiting	No Results Available	Recurrent Stage IV High Risk Neuroblastoma	Drug: Sintilimab	response|side effect	Shanghai Children's Medical Center	All	12 Months to 12 Years Â (Child)	Early Phase 1	10	Other	Interventional	Allocation: N/A|Intervention Model: Single Group Assignment|Masking: None (Open Label)|Primary Purpose: Treatment	SCMC-Sintilimab-2020	2020-09-01	2022-12-31	2023-06-30	2020-06-02		2020-08-11	Shanghai Children's Medical Center Shanghai Jiaotong University School of Medicine, Shanghai, Shanghai, China		https://ClinicalTrials.gov/show/NCT04412408
193	NCT00070200	Induction Chemotherapy Using Cyclophosphamide and Topotecan in Treating Patients Who Are Undergoing Autologous Peripheral Stem Cell Transplantation for Newly Diagnosed or Progressive Neuroblastoma		Completed	No Results Available	Neuroblastoma	Biological: filgrastim|Drug: cisplatin|Drug: cyclophosphamide|Drug: doxorubicin hydrochloride|Drug: etoposide|Drug: isotretinoin|Drug: melphalan|Drug: topotecan hydrochloride|Drug: vincristine sulfate|Procedure: conventional surgery|Procedure: peripheral blood stem cell transplantation|Radiation: radiation therapy	Proportion of patients who are classified as a "success"|Number of toxic deaths|Proportion of patients with dose limiting toxicities during induction cycle 1 and 2|Tumor contamination of PBSCs|Inability to adequately mobilize PBSCs|Assessment of response	Children's Oncology Group|National Cancer Institute (NCI)	All	up to 30 Years Â (Child, Adult)	Phase 1	31	Other|NIH	Interventional	Allocation: N/A|Intervention Model: Single Group Assignment|Masking: None (Open Label)|Primary Purpose: Treatment	ANBL02P1|CDR0000330140|COG-ANBL02P1	2004-03-01	2006-09-01	2013-12-01	2003-10-07		2014-02-13	UCSF Comprehensive Cancer Center, San Francisco, California, United States|Children's Memorial Hospital - Chicago, Chicago, Illinois, United States|St. Jude Children's Research Hospital, Memphis, Tennessee, United States|Children's Hospital and Regional Medical Center - Seattle, Seattle, Washington, United States|Mary Bridge Children's Hospital and Health Center - Tacoma, Tacoma, Washington, Unit…		https://ClinicalTrials.gov/show/NCT00070200
194	NCT03165292	Evaluation of 2 Intensification Treatment Strategies for Neuroblastoma Patients With a Poor Response to Induction	VERITAS	Recruiting	No Results Available	Very High Risk Neuroblastoma	Radiation: 131I-mIBG|Drug: Topotecan|Drug: Thiotepa|Procedure: Autologous stem cell transplant	Event Free Survival (EFS)	Gustave Roussy, Cancer Campus, Grand Paris|National Cancer Institute, France	All	Child, Adult, Older Adult	Phase 2	150	Other	Interventional	Allocation: Randomized|Intervention Model: Parallel Assignment|Masking: None (Open Label)|Primary Purpose: Treatment	2015-003130-27|2015/2294	2018-10-01	2023-06-01	2026-09-01	2017-05-24		2021-06-03	Gustave Roussy, Villejuif, Val De Marne, France|Princess Maxima Center, Utrecht, Netherlands		https://ClinicalTrials.gov/show/NCT03165292
195	NCT01334515	Biological Therapy, Sargramostim, and Isotretinoin in Treating Patients With Relapsed or Refractory Neuroblastoma		Completed	Has Results	Recurrent Neuroblastoma	Biological: hu14.18-IL2 fusion protein|Drug: isotretinoin|Biological: sargramostim|Other: laboratory biomarker analysis	Number of Patients With Unacceptable Dose Limiting Toxicities (DLTs)|Overall Response Evaluated in This Study Using the New International Criteria Proposed by the Revised Response Evaluation Criteria in Solid Tumors (RECIST)	Children's Oncology Group|National Cancer Institute (NCI)	All	1 Year to 30 Years Â (Child, Adult)	Phase 2	52	Other|NIH	Interventional	Allocation: Non-Randomized|Intervention Model: Parallel Assignment|Masking: None (Open Label)|Primary Purpose: Treatment	ANBL1021|NCI-2011-02672|CDR0000698589|U10CA098543|COG-ANBL1021	2011-09-01	2013-12-31	2019-09-30	2011-04-13	2015-02-20	2019-10-21	University of Alabama at Birmingham, Birmingham, Alabama, United States|University of Arkansas for Medical Sciences, Little Rock, Arkansas, United States|Children's Oncology Group, Arcadia, California, United States|Loma Linda University Medical Center, Loma Linda, California, United States|Children's Hospital Los Angeles, Los Angeles, California, United States|Children's Hospital Central Califor…		https://ClinicalTrials.gov/show/NCT01334515
196	NCT00005978	N99-01: Combination Chemotherapy, Radiation Therapy, and Stem Cell Transplantation in Treating Patients With Neuroblastoma		Completed	No Results Available	Neuroblastoma	Biological: filgrastim|Drug: carboplatin|Drug: etoposide|Drug: melphalan|Procedure: autologous bone marrow transplantation|Procedure: peripheral blood stem cell transplantation|Radiation: iobenguane I 131|Radiation: radiation therapy		New Approaches to Neuroblastoma Therapy Consortium|National Cancer Institute (NCI)	All	1 Year to 21 Years Â (Child, Adult)	Phase 1		Other|NIH	Interventional	Primary Purpose: Treatment	CDR0000067966|P01CA081403|N99-01	2000-05-01	2004-12-01		2003-12-23		2010-10-15	Children's Hospital Los Angeles, Los Angeles, California, United States|Lucile Packard Children's Hospital at Stanford University Medical Center, Palo Alto, California, United States|UCSF Comprehensive Cancer Center, San Francisco, California, United States|AFLAC Cancer Center and Blood Disorders Service of Children's Healthcare of Atlanta - Egleston Campus, Atlanta, Georgia, United States|Childr…		https://ClinicalTrials.gov/show/NCT00005978
197	NCT04842526	Efficacy and Safety of Anlotinib, Irinotecan and Temozolomide in the Treatment of Refractory or Recurrent Neuroblastoma in Children: an Open, Single Arm, Single Center, Phase II Clinical Study		Not yet recruiting	No Results Available	Refractory or Recurrent Neuroblastoma in Children	Drug: Anlotinib and irinotecan combined with temozolomide	progression-free survival	Tianjin Medical University Cancer Institute and Hospital|Chia Tai Tianqing Pharmaceutical Group Co., Ltd.	All	up to 21 Years Â (Child, Adult)	Phase 2	27	Other|Industry	Interventional	Allocation: N/A|Intervention Model: Single Group Assignment|Masking: None (Open Label)|Primary Purpose: Treatment	Qiang Zhao1	2021-04-12	2023-12-31	2023-12-31	2021-04-13		2021-04-13			https://ClinicalTrials.gov/show/NCT04842526
198	NCT04239040	GVAX Plus Checkpoint Blockade in Neuroblastoma		Recruiting	No Results Available	Neuroblastoma|Pediatric Solid Tumor	Procedure: Tissue collection|Biological: GVAX vaccine|Drug: Nivolumab|Drug: Ipilimumab	The number of participants with grade 4 toxicities|Number of Participants to receive 6 vaccinations|Progression-free survival (PFS)|Overall best response|Overall Survival	Dana-Farber Cancer Institute	All	1 Year and older Â (Child, Adult, Older Adult)	Phase 1	26	Other	Interventional	Allocation: N/A|Intervention Model: Single Group Assignment|Masking: None (Open Label)|Primary Purpose: Treatment	19-680	2020-01-29	2027-01-01	2027-01-01	2020-01-23		2020-10-08	Boston Children's Hospital, Boston, Massachusetts, United States|Dana Farber Cancer Institite, Boston, Massachusetts, United States		https://ClinicalTrials.gov/show/NCT04239040
199	NCT01711554	Lenalidomide and Dinutuximab With or Without Isotretinoin in Treating Younger Patients With Refractory or Recurrent Neuroblastoma		Active, not recruiting	No Results Available	Recurrent Neuroblastoma|Refractory Neuroblastoma	Biological: Dinutuximab|Drug: Isotretinoin|Other: Laboratory Biomarker Analysis|Drug: Lenalidomide|Other: Pharmacological Study	Maximum tolerated dose defined as the highest dose level tested at which 0/6 or 1/6 patients experience dose-limiting toxicity (DLT) graded using National Cancer Institute (NCI) Common Toxicity Criteria for Adverse Events (CTCAE) criteria, version 4.0|Recommended phase II dose|Overall survival|Event-free survival|Changes in the levels of T cells, natural killer (NK) cells, monocytes, cytokines, a…	National Cancer Institute (NCI)	All	up to 21 Years Â (Child, Adult)	Phase 1	27	NIH	Interventional	Allocation: N/A|Intervention Model: Single Group Assignment|Masking: None (Open Label)|Primary Purpose: Treatment	NCI-2012-02011|CDR0000741991|N2011-04|NANT 11-04|NANT N2011-04|P01CA081403	2013-02-04	2018-09-14		2012-10-22		2021-03-08	Children's Hospital Los Angeles, Los Angeles, California, United States|Lucile Packard Children's Hospital Stanford University, Palo Alto, California, United States|UCSF Medical Center-Parnassus, San Francisco, California, United States|Children's Hospital Colorado, Aurora, Colorado, United States|Children's Healthcare of Atlanta - Egleston, Atlanta, Georgia, United States|University of Chicago C…		https://ClinicalTrials.gov/show/NCT01711554
200	NCT02780128	Next Generation Personalized Neuroblastoma Therapy	NEPENTHE	Recruiting	No Results Available	Neuroblastoma|Cancer	Procedure: Biopsy|Genetic: Next Generation Sequencing|Procedure: Tumor Scans|Procedure: Bone marrow Tests|Other: Physical Exam|Other: Eye Exam|Other: Labs|Other: Pregnancy Test|Behavioral: Interviews|Other: ECG|Other: Echocardiogram|Drug: Ribociclib|Drug: Ceritinib	Incidence of dose limiting toxicities when combining ceritinib with ribociclib|Area under the curve from time zero to last quantifiable concentration|Percentage of patients with overall objective response|Cataloguing of genomic alterations identified from biopsies performed at time of relapse in patients with relapsed or refractory neuroblastoma	Yael P Mosse|Novartis Pharmaceuticals|Foundation Medicine|Children's Hospital of Philadelphia	All	1 Year to 21 Years Â (Child, Adult)	Phase 1	131	Other|Industry	Interventional	Allocation: Non-Randomized|Intervention Model: Single Group Assignment|Masking: None (Open Label)|Primary Purpose: Treatment	14-011071	2016-07-01	2021-07-01	2026-05-01	2016-05-23		2021-01-20	Cincinnati Children's Hospital Medical Center, Cincinnati, Ohio, United States|The Children's Hospital of Philadelphia, Philadelphia, Pennsylvania, United States		https://ClinicalTrials.gov/show/NCT02780128
201	NCT00048386	Neuroblastoma Vaccine for Treatment of High-Risk Neuroblastoma After Chemotherapy	CYCHE2	Completed	No Results Available	Neuroblastoma	Biological: autologous neuroblastoma vaccine	Patients who demonstrate immunological anti-tumor response at any time during, and for up to 12 months from initiation of, treatment with injections of autologous neuroblastoma cells, genetically modified by adenoviral vectors to secrete IL-2|To determine the toxicity of the autologous neuroblastoma vaccine given according to this schedule|To obtain preliminary data on progression-free survival f…	Malcolm Brenner|Baylor College of Medicine|Center for Cell and Gene Therapy, Baylor College of Medicine	All	up to 64 Years Â (Child, Adult)	Phase 1	13	Other	Interventional	Allocation: Non-Randomized|Intervention Model: Single Group Assignment|Masking: None (Open Label)|Primary Purpose: Treatment	H8354|HIGH RISK NEUROBLASTOMA	1999-11-01	2004-12-01	2009-10-01	2002-11-01		2012-07-27	Texas Children's Hospital, Houston, Texas, United States		https://ClinicalTrials.gov/show/NCT00048386
202	NCT01119560	Genetic Susceptibility Biomarkers in Children With Neuroblastoma (Also Known as Neuroblastoma Epidemiology in North America [NENA])		Completed	No Results Available	Neuroblastoma	Other: Cytology Specimen Collection Procedure|Other: Laboratory Biomarker Analysis|Other: Questionnaire Administration	Genetic polymorphisms involved in folate, vitamin A, and related metabolic and transport pathways with the risk of neuroblastoma (NB)|Gene-exposure interactions, with primary interest on folate, vitamin A, and choline intake, on the risk of NB|Gene-environment interactions|Genetic effects within NB subgroups defined by age at diagnosis and a Children?s Oncology group classification schema based o…	Children's Oncology Group|National Cancer Institute (NCI)	All	Child, Adult, Older Adult		576	Other|NIH	Observational		AEPI07N1|NCI-2011-02257|COG-AEPI07N1|CDR0000594334|U10CA180886|U10CA098543	2009-02-03	2018-12-31	2018-12-31	2010-05-07		2019-01-08	Children's Hospital of Alabama, Birmingham, Alabama, United States|USA Health Strada Patient Care Center, Mobile, Alabama, United States|Phoenix Childrens Hospital, Phoenix, Arizona, United States|University of Arkansas for Medical Sciences, Little Rock, Arkansas, United States|Kaiser Permanente Downey Medical Center, Downey, California, United States|Loma Linda University Medical Center, Loma Li…		https://ClinicalTrials.gov/show/NCT01119560
203	NCT01041638	Monoclonal Antibody Ch14.18, Sargramostim, Aldesleukin, and Isotretinoin After Autologous Stem Cell Transplant in Treating Patients With Neuroblastoma		Active, not recruiting	Has Results	High Risk Neuroblastoma	Biological: Aldesleukin|Other: Diagnostic Laboratory Biomarker Analysis|Biological: Dinutuximab|Drug: Isotretinoin|Biological: Sargramostim	Percentage of Patients Who Experienced a Significant (CTC Grade 3-5) Nonhematologic Toxicity of Interest (Pain, Hypotension, Allergic Reactions, Capillary Leak Syndrome, or Fever).|Event-free Survival (EFS)|Overall Survival (OS)	National Cancer Institute (NCI)	All	Child, Adult, Older Adult	Phase 3	105	NIH	Interventional	Allocation: N/A|Intervention Model: Single Group Assignment|Masking: None (Open Label)|Primary Purpose: Treatment	NCI-2011-01997|COG-ANBL0931|ANBL0931|CDR0000662673|U10CA098543	2009-12-21	2014-04-14		2010-01-01	2015-02-19	2021-04-01	Loma Linda University Medical Center, Loma Linda, California, United States|Children's Hospital Los Angeles, Los Angeles, California, United States|Children's Hospital of Orange County, Orange, California, United States|Lucile Packard Children's Hospital Stanford University, Palo Alto, California, United States|Rady Children's Hospital - San Diego, San Diego, California, United States|UCSF Medica…		https://ClinicalTrials.gov/show/NCT01041638
204	NCT02765243	Anti-GD2 4th Generation CART Cells Targeting Refractory and/or Recurrent Neuroblastoma	4SCAR-GD2	Recruiting	No Results Available	Neuroblastoma|Effects of Immunotherapy	Biological: Anti-GD2 CART	Number of patients with adverse events.|Anti-tumor effects|To evaluate the expansion and persistence of anti-GD2 CAR T cells|Survival time of the patients	Zhujiang Hospital	All	1 Year to 14 Years Â (Child)	Phase 1	20	Other	Interventional	Allocation: N/A|Intervention Model: Single Group Assignment|Masking: None (Open Label)|Primary Purpose: Treatment	2016-EKZX-001	2016-03-23	2019-05-12	2020-12-30	2016-05-06		2020-06-25	Zhujiang Hospital of Southern Medical University, Guangzhou, Guangdong, China		https://ClinicalTrials.gov/show/NCT02765243
205	NCT02641782	NB2013-HR German (GPOH) / Dutch (DCOG) Trial	NB2013-HR	Terminated	No Results Available	Neuroblastoma	Drug: antibody ch14.18|Drug: GM-CSF|Drug: IL-2 i.v.|Drug: IL-2 s.c.|Drug: Retinoic acid	toxic death or relevant grade 4 toxicity|Reduction of key side effects|Maximum of antibody-related pain|Comparative pharmacokinetics	University of Cologne	All	18 Months to 25 Years Â (Child, Adult)	Phase 2	3	Other	Interventional	Allocation: Randomized|Intervention Model: Parallel Assignment|Masking: None (Open Label)|Primary Purpose: Treatment	Uni-Koeln-1694	2015-11-01	2016-12-23	2017-01-30	2015-12-29		2017-02-02	University of Cologne, Cologne, Germany		https://ClinicalTrials.gov/show/NCT02641782
206	NCT02745756	A Combined Cell Therapy Approach to the Treatment of Neuroblastoma		Withdrawn	No Results Available	Neuroblastoma|Neoplasms, Nerve Tissue	Procedure: Autologous Hematopoietic Progenitor Cell Transplant|Biological: KLH and Tumor Lysate Pulsed DC Vaccine	Occurrence of Sufficient Tumor Cell Lysate and Dendritic Cells|Occurrence of Dendritic Cell Related Adverse Events	H. Lee Moffitt Cancer Center and Research Institute|Johns Hopkins All Children's Hospital	All	up to 21 Years Â (Child, Adult)	Phase 1	0	Other	Interventional	Allocation: N/A|Intervention Model: Single Group Assignment|Masking: None (Open Label)|Primary Purpose: Treatment	MCC-17181	2016-04-14	2017-08-21	2017-08-21	2016-04-20		2017-08-30			https://ClinicalTrials.gov/show/NCT02745756
207	NCT03373097	Anti-GD2 CAR T Cells in Pediatric Patients Affected by High Risk and/or Relapsed/Refractory Neuroblastoma or Other GD2-positive Solid Tumors		Recruiting	No Results Available	Neuroblastoma|Neuroblastoma Recurrent|GD2-positive Solid Tumors	Biological: GD2-CART01	Phase I - Identification of the dose limiting toxicity (DLT)|Phase II - Antitumor effect|In vivo persistence/expansion of infused CAR T cell|Serum cytokine profiling|Time To Progression (TTP)|Event-Free Survival (EFS)|Overall Survival (OS)|Disease outcome according to INRC vs irRC|Elimination of CAR T cell through iC9 in case of toxicity	Bambino GesÃ¹ Hospital and Research Institute	All	12 Months to 25 Years Â (Child, Adult)	Phase 1|Phase 2	42	Other	Interventional	Allocation: N/A|Intervention Model: Single Group Assignment|Masking: None (Open Label)|Primary Purpose: Treatment	GD2CAR01	2018-01-05	2024-12-01	2027-12-01	2017-12-14		2020-07-09	Ospedale Pediatrico Bambino GesÃ¹, Roma, Italy		https://ClinicalTrials.gov/show/NCT03373097
208	NCT02112617	Phase II Study of Proton Radiation Therapy for Neuroblastoma		Recruiting	No Results Available	Neuroblastoma|Ganglioneuroblastoma	Radiation: Proton Beam Radiation Therapy	Describe late complications of radiation therapy delivered with proton radiotherapy in place of photon radiation for patients with neuroblastoma|To evaluate acute and subacute toxicities of proton radiotherapy in place of photon radiation for patients with neuroblastoma.|Progression free survival|Overall survival rates	Massachusetts General Hospital|National Cancer Institute (NCI)	All	6 Months to 25 Years Â (Child, Adult)	Not Applicable	30	Other|NIH	Interventional	Allocation: N/A|Intervention Model: Single Group Assignment|Masking: None (Open Label)|Primary Purpose: Treatment	13-443	2014-06-01	2024-03-01	2028-03-01	2014-04-14		2021-01-05	Massachusetts General Hospital, Boston, Massachusetts, United States		https://ClinicalTrials.gov/show/NCT02112617
209	NCT00436852	ABT-751 in Treating Children With Neuroblastoma That Has Relapsed or Not Responded to Previous Treatment		Completed	Has Results	Disseminated Neuroblastoma|Recurrent Neuroblastoma	Drug: ABT-751|Procedure: quality-of-life assessment	Median Time to Progression as Assessed by Response Evaluation Criteria in Solid Tumors|1-year Progression-free Survival|Objective Response Rate|Quality of Life Measured by PedsQLâ„¢ Generic Core Scale Version 4.0|Percentage of Participants With Grade 3 or Higher Toxicity|Pharmacokinetics of ABT-751: Cmax|Pharmacokinetics of ABT-751: Tmax|Pharmacokinetics of ABT-751: AUC	Children's Oncology Group|National Cancer Institute (NCI)	All	up to 21 Years Â (Child, Adult)	Phase 2	92	Other|NIH	Interventional	Allocation: Non-Randomized|Intervention Model: Single Group Assignment|Masking: None (Open Label)|Primary Purpose: Treatment	ANBL0621|NCI-2009-00402|NCI-07-C-0074|CDR0000529858|NCI-P6554|U10CA098543|COG-ANBL0621	2007-01-01	2010-09-01	2015-03-30	2007-02-19	2014-02-28	2019-07-17	University of Alabama at Birmingham, Birmingham, Alabama, United States|University of Chicago Comprehensive Cancer Center, Chicago, Illinois, United States|Dana-Farber Cancer Institute, Boston, Massachusetts, United States|C S Mott Children's Hospital, Ann Arbor, Michigan, United States|Washington University School of Medicine, Saint Louis, Missouri, United States|Columbia University Medical Cent…		https://ClinicalTrials.gov/show/NCT00436852
210	NCT01850888	MIBG for Refractory Neuroblastoma and Pheochromocytoma		Recruiting	No Results Available	Relapsed Neuroblastoma|Metastatic Pheochromocytoma	Drug: 131 I-Metaiodobenzylguanidine (131I-MIBG)|Drug: Potassium iodide solution|Drug: G-CSF|Procedure: hematopoietic stem cell infusion	Number of patients who receive 131 I-MIBG.|Disease response|Incidence of hematologic toxicities|Incidence of hepatic toxicities|Incidence of Thyroid Toxicity|Improvement of pain symptoms|Improvement of fatigue	Masonic Cancer Center, University of Minnesota	All	1 Year and older Â (Child, Adult, Older Adult)	Not Applicable	100	Other	Interventional	Allocation: N/A|Intervention Model: Single Group Assignment|Masking: None (Open Label)|Primary Purpose: Treatment	2012LS107	2013-12-01	2022-12-01	2022-12-01	2013-05-10		2021-01-22	University of Minnesota Masonic Cancer Center, Minneapolis, Minnesota, United States		https://ClinicalTrials.gov/show/NCT01850888
211	NCT00053326	Fenretinide in Treating Children With Recurrent or Resistant Neuroblastoma		Completed	No Results Available	Recurrent Neuroblastoma	Drug: fenretinide|Other: pharmacological study	Response rate|Toxicity as assessed by the National Cancer Institute (NCI) Common Terminology Criteria for Adverse Events (CTCAE) version 3.0|Levels of fenretinide|Plasma retinol levels|Minimal residual disease (MRD) (Stratum 3)	National Cancer Institute (NCI)	All	up to 21 Years Â (Child, Adult)	Phase 2	70	NIH	Interventional	Allocation: N/A|Intervention Model: Single Group Assignment|Masking: None (Open Label)|Primary Purpose: Treatment	NCI-2012-01802|COG-ADVL0024|COG-A0996|CDR0000269408|COG-ANBL0321|ADVL0024|ANBL0321|U10CA098543	2003-05-01	2006-03-01		2003-01-28		2013-10-08	Children's Oncology Group, Arcadia, California, United States		https://ClinicalTrials.gov/show/NCT00053326
212	NCT00054405	Interleukin-12 and Interleukin-2 in Treating Patients With Refractory or Recurrent Neuroblastoma		Terminated	No Results Available	Recurrent Neuroblastoma	Biological: recombinant interleukin-12|Biological: aldesleukin	Maximum tolerated dose (MTD) assessed by Common Toxicity Criteria (CTC)|Overall response assessed by Response Evaluation Criteria for Solid Tumors (RECIST)	National Cancer Institute (NCI)	All	3 Years to 21 Years Â (Child, Adult)	Phase 1	40	NIH	Interventional	Allocation: N/A|Intervention Model: Single Group Assignment|Masking: None (Open Label)|Primary Purpose: Treatment	NCI-2009-00024|NANT 2001-01|CDR0000270447|P01CA081403	2002-12-01	2009-05-01		2003-02-06		2013-04-09	New Approaches to Neuroblastoma Treatment (NANT), Los Angeles, California, United States|Children's Hospital Los Angeles, Los Angeles, California, United States|Lucile Packard Children's Hospital Stanford University, Palo Alto, California, United States|University of California at San Francisco - Comprehensive Cancer Center, San Francisco, California, United States|AFLAC Cancer Center and Blood D…		https://ClinicalTrials.gov/show/NCT00054405
213	NCT00416559	Observation of Young Patients With Localized Neuroblastoma Who Have Undergone Surgery Only		Unknown status	No Results Available	Long-term Effects Secondary to Cancer Therapy in Children|Neuroblastoma	Other: clinical observation	Safety and efficacy|Predictive factors of relapse and survival	Children's Cancer and Leukaemia Group|National Cancer Institute (NCI)	All	up to 20 Years Â (Child, Adult)	Phase 2	140	Other	Interventional	Allocation: Non-Randomized|Primary Purpose: Supportive Care	CDR0000454574|CCLG-NB-1995-06|EU-20596|CCLG-94-01	2004-12-01			2006-12-28		2013-09-20			https://ClinicalTrials.gov/show/NCT00416559
214	NCT02650648	Humanized Anti-GD2 Antibody Hu3F8 and Allogeneic Natural Killer Cells for High-Risk Neuroblastoma		Active, not recruiting	No Results Available	Neuroblastoma|High-Risk	Drug: cyclophosphamide|Biological: NK cells|Biological: hu3F8|Drug: rIL-2	The number patient responses observed at each dose level	Memorial Sloan Kettering Cancer Center|Y-mAbs Therapeutics	All	Child, Adult, Older Adult	Phase 1	85	Other|Industry	Interventional	Allocation: N/A|Intervention Model: Single Group Assignment|Masking: None (Open Label)|Primary Purpose: Treatment	15-272|5415	2016-01-01	2022-01-01	2022-01-01	2016-01-08		2020-10-05	Memorial Sloan Kettering Cancer Center, New York, New York, United States		https://ClinicalTrials.gov/show/NCT02650648
215	NCT01704872	ch14.18/CHO Bridging Study		Completed	No Results Available	Neuroblastoma	Drug: ch14.18/CHO	Adverse events as a measure of safety/tolerability|Measure ch14.18/CHO levels|Systemic immune modulation|ch14.18/CHO immunogenicity|Anti-tumour response	St. Anna Kinderkrebsforschung|St. Anna Children's Hospital, Vienna|Charite University, Berlin, Germany|Istituto Giannina Gaslini	All	1 Year to 21 Years Â (Child, Adult)	Phase 1	16	Other	Interventional	Allocation: N/A|Intervention Model: Single Group Assignment|Masking: None (Open Label)|Primary Purpose: Treatment	SIOPENRNET001|2005-001267-63	2005-07-01	2006-02-01	2012-03-01	2012-10-12		2020-10-22	St Anna Kinderspital, Vienna, Austria|Charite Children's Hospital, Berlin, Germany|Gaslini Children's Hospital, Genova, Italy		https://ClinicalTrials.gov/show/NCT01704872
216	NCT01319838	Aflac ST1001 Prolonged Isotretinoin	Aflac ST1001	Withdrawn	No Results Available	Neuroblastoma	Drug: Isotretinoin	Progression free survival|Isotretinoin toxicity|Bone growth effect|Isotretinoin pharmacokinetic profile|Neurologic or psychologic sequelae	Emory University|Children's Healthcare of Atlanta	All	up to 30 Years Â (Child, Adult)	Phase 1	0	Other	Interventional	Allocation: N/A|Intervention Model: Single Group Assignment|Masking: None (Open Label)|Primary Purpose: Treatment	IRB00047148|Aflac ST1001	2011-03-01	2013-12-01	2013-12-01	2011-03-22		2013-12-10	Children's Healthcare of Atlanta, Atlanta, Georgia, United States		https://ClinicalTrials.gov/show/NCT01319838
217	NCT01163383	131-I-MIBG Therapy for Refractory Neuroblastoma, Expanded Access Protocol		Available	No Results Available	Neuroblastoma|Childhood Metastatic Pheochromocytoma	Drug: 131 I-Metaiodobenzylguanidine (131 I-MIBG)|Drug: 131 I-MIBG		Children's Hospital of Philadelphia	All	1 Year and older Â (Child, Adult, Older Adult)			Other	Expanded Access		2005-02-4159|CHP-830				2010-07-15		2021-01-27	The Children's Hospital of Philadelphia, Philadelphia, Pennsylvania, United States		https://ClinicalTrials.gov/show/NCT01163383
218	NCT00053950	Pyrazoloacridine and Stem Cell or Bone Marrow Transplantation in Treating Young Patients With High-Risk Neuroblastoma		Terminated	No Results Available	Disseminated Neuroblastoma|Recurrent Neuroblastoma	Drug: pyrazoloacridine|Biological: filgrastim|Procedure: autologous bone marrow transplantation|Procedure: peripheral blood stem cell transplantation|Other: laboratory biomarker analysis|Other: pharmacological study	Maximum tolerated dose determined by dose-limiting toxicities by NCI Common Toxicity Criteria|Time to engraftment (hematopoietic recovery)|Response by RECIST or MIBG-scans|Survival|Time to progression|Time to failure|Pharmacokinetic (such as AUC, Cmax, Tmax, and clearance in the plasma) determinations	National Cancer Institute (NCI)	All	1 Year to 30 Years Â (Child, Adult)	Phase 1	42	NIH	Interventional	Allocation: Non-Randomized|Intervention Model: Parallel Assignment|Masking: None (Open Label)|Primary Purpose: Treatment	NCI-2012-03166|NANT N2002-01|P01CA081403|CHLA-NANT-N2002-01|CDR0000269644	2002-12-01	2007-03-01		2003-02-06		2013-04-09	New Approaches to Neuroblastoma Treatment (NANT), Los Angeles, California, United States		https://ClinicalTrials.gov/show/NCT00053950
219	NCT03015844	A Compassionate Use/Expanded Access Protocol Using 131I-MIBG Therapy for Patients With Refractory Neuroblastoma and Metastatic Pheochromocytoma		Available	No Results Available	Neuroblastoma|Pheochromocytoma	Drug: 131-I-meta-iodobenzylguanidine		Northwell Health|Cohen Children's Medical Center	All	365 Days to 29 Years Â (Child, Adult)			Other	Expanded Access		CCMC1611				2017-01-10		2021-03-05	Cohen Children's Medical Center, New Hyde Park, New York, United States		https://ClinicalTrials.gov/show/NCT03015844
220	NCT01553448	Studying Gene Expression in Samples From Younger Patients With Neuroblastoma		Completed	No Results Available	Neoplastic Syndrome|Neuroblastoma	Genetic: gene expression analysis|Genetic: protein expression analysis|Other: enzyme-linked immunosorbent assay|Other: immunohistochemistry staining method|Other: laboratory biomarker analysis|Other: medical chart review	Expression of TÎ²RIII in the neuroblastic tumor and stroma of patients with advanced-stage NBL|Correlation between TÎ²RIII levels and TGF-Î² signaling correlate with NBL stage, tumor stroma content, surface TÎ²RIII expression, and TGF-Î² signaling	Children's Oncology Group|National Cancer Institute (NCI)	All	up to 21 Years Â (Child, Adult)		75	Other|NIH	Observational	Observational Model: Case-Control|Time Perspective: Prospective	ANBL12B6|COG-ANBL12B6|CDR0000728527|NCI-2012-00706	2012-03-01	2016-05-01		2012-03-14		2016-05-18			https://ClinicalTrials.gov/show/NCT01553448
221	NCT00877110	Anti-GD2 3F8 Antibody and Allogeneic Natural Killer Cells for High-Risk Neuroblastoma		Completed	No Results Available	Neuroblastoma|Bone Marrow, Sympathetic Nervous System	Drug: cyclophosphamide, vincristine, topotecan ,allogeneic NK cells & 3F8	Assess the feasibility and safety of administering allogeneic haploidentical NK infusions with 3F8 in patients with high-risk NB|Estimate the anti-NB effect of allogeneic NK infusions plus 3F8|Assess the impact of KIR/HLA immunogenetics on disease response to NK/3F8|Assess the relationship between CD16 polymorphism and ADCC in vitro	Memorial Sloan Kettering Cancer Center	All	Child, Adult, Older Adult	Phase 1	71	Other	Interventional	Allocation: N/A|Intervention Model: Single Group Assignment|Masking: None (Open Label)|Primary Purpose: Treatment	09-011|MSKCC09011 FDR004128	2009-04-02	2019-01-07	2019-01-07	2009-04-07		2019-01-10	Memorial Sloan Kettering Cancer Center, New York, New York, United States		https://ClinicalTrials.gov/show/NCT00877110
222	NCT00590096	I-123-MIBG for Imaging of Neuroblastoma and Pheochromocytoma		Completed	No Results Available	Neuroblastoma|Pheochromocytoma			Children's Hospital Medical Center, Cincinnati|University of Cincinnati	All	Child, Adult, Older Adult		1380	Other	Observational	Observational Model: Case-Only	CCHMC# 88-12-2	1991-01-01	2008-12-01	2008-12-01	2008-01-10		2009-08-25			https://ClinicalTrials.gov/show/NCT00590096
223	NCT00874315	Allogeneic Hematopoietic Stem Cell Transplantation for Relapsed or Refractory High-Risk NBL.		Withdrawn	No Results Available	Neuroblastoma	Other: anti-thymocyte globulin|Drug: busulfan|Drug: cyclosporine|Drug: fludarabine phosphate|Drug: mycophenolate mofetil|Drug: tacrolimus|Procedure: allogeneic hematopoietic stem cell transplantation	Feasibility as measured by the incidence of donor engraftment, transplant-related mortality, and grade III-IV acute graft-vs-host disease (GVHD) at day 100 and the incidence of extensive chronic GVHD within the first year post-transplantation|Progression-free survival (PFS) at 1 year|Relationship between biologic endpoints (e.g., number of natural killer [NK] cells infused, NK cell recovery, and …	Nationwide Children's Hospital	All	1 Year to 18 Years Â (Child, Adult)	Phase 2	0	Other	Interventional	Allocation: Non-Randomized|Intervention Model: Single Group Assignment|Masking: None (Open Label)|Primary Purpose: Treatment	CDR0000636111|NCH-08-0234|IRB-2008-0230	2008-09-01	2012-06-01	2012-06-01	2009-04-02		2015-10-16	Children's Memorial Hospital, Chicago, Illinois, United States|Morgan Stanley Children's Hospital of NY, New York, New York, United States|Nationwide Children's Hospital, Columbus, Ohio, United States|Children's Hopsital of Wisconsin, Milwaukee, Wisconsin, United States		https://ClinicalTrials.gov/show/NCT00874315
224	NCT03541720	18F-Fluorodopamine PET Studies of Neuroblastoma and Pheochromocytoma		Recruiting	No Results Available	Neuroblastoma|Pheochromocytoma	Drug: 18F-DA	Adverse event rate|The frequency of localization of 18F-DA in different organs.|max SUV from 18F-DA and 123I-mIBG PET	St. Jude Children's Research Hospital	All	1 Year and older Â (Child, Adult, Older Adult)	Early Phase 1	20	Other	Interventional	Allocation: N/A|Intervention Model: Single Group Assignment|Masking: None (Open Label)|Primary Purpose: Diagnostic	FLOPET|NCI-2018-01306	2019-03-14	2023-01-01	2024-07-01	2018-05-30		2021-02-15	St. Jude Children's Research Hospital, Memphis, Tennessee, United States		https://ClinicalTrials.gov/show/NCT03541720
225	NCT04755205	A Natural History Study of Children and Adults With Olfactory Neuroblastoma		Not yet recruiting	No Results Available	Olfactory Neuroblastoma|Esthesioneuroblastoma		Characterize the natural history of ONB	National Cancer Institute (NCI)|National Institutes of Health Clinical Center (CC)	All	3 Years and older Â (Child, Adult, Older Adult)		500	NIH	Observational	Observational Model: Cohort|Time Perspective: Prospective	210009|21-C-0009	2021-06-25	2028-05-31	2028-12-31	2021-02-16		2021-06-22	National Institutes of Health Clinical Center, Bethesda, Maryland, United States		https://ClinicalTrials.gov/show/NCT04755205
226	NCT00083135	N2000-01: Double Infusion of Iodine I 131 Metaiodobenzylguanidine Followed by Autologous Stem Cell Transplantation		Completed	No Results Available	Neuroblastoma	Biological: filgrastim|Procedure: autologous bone marrow transplantation|Procedure: peripheral blood stem cell transplantation|Radiation: iobenguane I 131		Children's Hospital Los Angeles|National Cancer Institute (NCI)	All	1 Year to 30 Years Â (Child, Adult)	Phase 1	18	Other|NIH	Interventional	Primary Purpose: Treatment	CDR0000363631|P01CA081403|N2000-01	2004-03-01	2006-02-01		2004-05-17		2010-10-15	Children's Hospital Los Angeles, Los Angeles, California, United States|UCSF Comprehensive Cancer Center, San Francisco, California, United States|Indiana University Cancer Center, Indianapolis, Indiana, United States|Children's Hospital Boston, Boston, Massachusetts, United States|Cincinnati Children's Hospital Medical Center, Cincinnati, Ohio, United States|Children's Hospital of Philadelphia, …		https://ClinicalTrials.gov/show/NCT00083135
227	NCT03721068	Study of CAR T-Cells Targeting the GD2 With IL-15+iCaspase9 for Relapsed/Refractory Neuroblastoma or Relapsed/Refractory Osteosarcoma		Recruiting	No Results Available	Neuroblastoma|Osteosarcoma	Biological: iC9.GD2.CAR.IL-15 T-cells|Drug: Cyclophosphamide|Drug: Fludarabine	Number of participants with adverse events as a measure of safety and tolerability of iC9.GD2.CAR.IL-15 T cells administered to pediatric subjects with relapsed or refractory neuroblastoma or relapsed/refractory osteosarcoma|Identify the maximum tolerated dose (MTD) of iC9.GD2.CAR.IL-15 T cells administered to pediatric subjects with relapsed or refractory neuroblastoma or relapsed/refractory ost…	UNC Lineberger Comprehensive Cancer Center	All	18 Months to 18 Years Â (Child, Adult)	Phase 1	18	Other	Interventional	Allocation: N/A|Intervention Model: Single Group Assignment|Masking: None (Open Label)|Primary Purpose: Treatment	LCCC 1743-ATL	2019-02-19	2023-09-19	2038-09-19	2018-10-26		2021-04-05	Lineberger Comprehensive Cancer Center at University of North Carolina - Chapel Hill, Chapel Hill, North Carolina, United States		https://ClinicalTrials.gov/show/NCT03721068
228	NCT01048086	90Y DOTA/Retinoic Acid for Neuroblastoma and Neuroendocrine Tumor (NET)		Withdrawn	No Results Available	Neuroblastoma|Neuroendocrine Tumor	Drug: Retinoic Acid|Drug: Placebo	Evaluate tumor response to 90Y-DOTA-tyr3-Octreotide alone and in combination with 13-cis retinoic acid for the treatment of children and young adults with recurrent, somatostatin-receptor positive tumors|Estimate and compare time to tumor progression and overall survival in the patients treated with 90Y-DOTA-tyr3-Octreotide alone and in combination with 13-cis retinoic acid.	University of Iowa|Molecular Insight Pharmaceuticals, Inc.	All	6 Months to 30 Years Â (Child, Adult)	Phase 2	0	Other|Industry	Interventional	Allocation: Randomized|Intervention Model: Parallel Assignment|Masking: Quadruple (Participant, Care Provider, Investigator, Outcomes Assessor)|Primary Purpose: Treatment	200904707	2009-06-01	2013-11-01	2013-11-01	2010-01-13		2016-06-21	University of Iowa Hospitals and Clinics, Iowa City, Iowa, United States		https://ClinicalTrials.gov/show/NCT01048086
229	NCT02311621	Engineered Neuroblastoma Cellular Immunotherapy (ENCIT)-01		Recruiting	No Results Available	Neuroblastoma|Ganglioneuroblastoma	Biological: Patient Derived CD171 specific CAR T cells expressing EGFRt (2nd generation T cells)|Biological: Patient Derived CD171 specific CAR T cells expressing EGFRt (3rd generation T cells)|Biological: Patient Derived CD171 specific CAR T cells expressing EGFRt (long spacer 2nd generation T cells)	Dose Limiting Toxicity|Response (Tumor response will be evaluated by the revised International Neuroblastoma Response Criteria)	Seattle Children's Hospital|The Evan Foundation|Ben Towne Center for Childhood Cancer Research	All	18 Months to 26 Years Â (Child, Adult)	Phase 1	65	Other	Interventional	Allocation: Non-Randomized|Intervention Model: Parallel Assignment|Masking: None (Open Label)|Primary Purpose: Treatment	ENCIT-01	2014-11-25	2023-11-01	2038-11-01	2014-12-08		2021-04-27	Seattle Children's Hospital, Seattle, Washington, United States		https://ClinicalTrials.gov/show/NCT02311621
230	NCT01701479	Long Term Continuous Infusion ch14.18/CHO Plus s.c. Aldesleukin (IL-2)	LTI	Active, not recruiting	No Results Available	Neuroblastoma	Drug: ch14.18/CHO|Drug: Aldesleukin|Drug: Isotretinoin	Event free survival|Pain-toxicity endpoint|Efficacy endpoint|Systemic immune modulation/response|Assessment of absolute lymphocyte counts and absolute NK cell numbers after the respective cycles as a measurement of response to s.c. aldesleukin (IL-2) in the standard treatment arm.|Determination of pharmacokinetics of ch14.18/CHO by assessing blood levels of ch14.18/CHO via ELISA (Enzyme-linked-Im…	St. Anna Kinderkrebsforschung|University Medicine Greifswald|St. Anna Children's Hospital, Vienna|Hospital Universitario La Fe|Istituto Giannina Gaslini|Gustave Roussy, Cancer Campus, Grand Paris|Schneider Children's Medical Center, Israel|Great Ormond Street Hospital for Children NHS Foundation Trust|University Hospital, Toulouse|Johann Wolfgang Goethe University Hospital|Jena University Hospita…	All	1 Year to 21 Years Â (Child, Adult)	Phase 1|Phase 2	288	Other	Interventional	Allocation: Randomized|Intervention Model: Parallel Assignment|Masking: None (Open Label)|Primary Purpose: Treatment	012010|2009-018077-31	2012-01-01	2020-12-01	2020-12-01	2012-10-05		2020-07-14	St. Anna Kinderspital, Vienna, Austria|Institut Curie, Paris, France|Institut Gustave Roussy, Villejuif, France|University Children's Hospital, Greifswald, Germany|Schneider Children's Medical Centre of Israel, Petach Tikvah, Israel|Gaslini Children's Hospital, Genova, Italy|Hospital Universitario La Fe, Valencia, Spain|Birmingham Children's Hospital NHS Foundation Trust, Birmingham, United Kingd…		https://ClinicalTrials.gov/show/NCT01701479
231	NCT01747876	Study of Safety and Efficacy in Patients With Malignant Rhabdoid Tumors (MRT) and Neuroblastoma		Terminated	Has Results	Malignant Rhabdoid Tumors (MRT)|Neuroblastoma	Drug: LEE011	Incidence Rate of Dose Limiting Toxicities (DLTs) by Primary System Organ Class, Preferred Term and Treatment|Overall Response Rate|Time to Disease Progression (TTP) Per RECIST 1.1|Duration of Response (DOR)|Pharmacokinetics (PK) Parameter: AUC0-24|Pharmacokinetics (PK) Parameter: Cmax|Pharmacokinetics (PK) Parameter: Tmax	Novartis Pharmaceuticals|Novartis	All	1 Year to 21 Years Â (Child, Adult)	Phase 1	32	Industry	Interventional	Allocation: N/A|Intervention Model: Single Group Assignment|Masking: None (Open Label)|Primary Purpose: Treatment	CLEE011X2102|2012-004228-40	2013-05-28	2017-06-29	2017-06-29	2012-12-12	2019-02-28	2019-11-22	UCSF Medical Center Dept of Pediatic Oncology, San Francisco, California, United States|Childrens Healthcare of Atlanta Dept of Oncology, Atlanta, Georgia, United States|Dana Farber Cancer Institute SC-7, Boston, Massachusetts, United States|Memorial Sloan Kettering Dept of Onc, New York, New York, United States|Cincinnati Children's Hospital Medical Center Dept of Oncology, Cincinnati, Ohio, Uni…	Study Protocol, https://ClinicalTrials.gov/ProvidedDocs/76/NCT01747876/Prot_000.pdf|"Statistical Analysis Plan", https://ClinicalTrials.gov/ProvidedDocs/76/NCT01747876/SAP_001.pdf	https://ClinicalTrials.gov/show/NCT01747876
232	NCT03649438	131I-Metaiodobenzylguanidine (131I-MIBG) Therapy for Relapsed/Refractory Neuroblastoma		Available	No Results Available	Relapsed Neuroblastoma|Metastatic Pheochromocytoma	Drug: 131 I-Metaiodobenzylguanidine|Drug: Potassium Iodide|Drug: G-csf		University of Texas Southwestern Medical Center	All	Child, Adult, Older Adult			Other	Expanded Access:Intermediate-size Population|Treatment IND/Protocol		STU-2019-0665				2018-08-28		2020-11-17	The University of Texas Southwestern Medical Center, Dallas, Texas, United States		https://ClinicalTrials.gov/show/NCT03649438
233	NCT03332667	MIBG With Dinutuximab +/- Vorinostat		Recruiting	No Results Available	Neuroblastoma	Radiation: 131I-MIBG|Drug: Ch14.18 Monoclonal Antibody|Drug: Vorinostat	Determination of maximum tolerated dose (MTD) and recommended Phase II dose (RP2D) of 131I-MIBG with Dinutuximab|Determination of maximum tolerated dose (MTD) and recommended Phase II dose (RP2D) of vorinostat in combination with 131I-MIBG and Dinutuximab|To define and describe the toxicities of 131I-MIBG in combination with dinutuximab administered on this schedule to this population.|To define …	New Approaches to Neuroblastoma Therapy Consortium|United Therapeutics	All	1 Year to 30 Years Â (Child, Adult)	Phase 1	32	Other|Industry	Interventional	Allocation: Non-Randomized|Intervention Model: Single Group Assignment|Masking: None (Open Label)|Primary Purpose: Treatment	NANT2017-01	2018-09-05	2021-09-01	2022-03-01	2017-11-06		2021-01-20	Children's Hospital Los Angeles, Los Angeles, California, United States|UCSF Helen Diller Family Comprehensive Cancer Center, San Francisco, California, United States|Children Hospital of Colorado, Aurora, Colorado, United States|AFLAC Cancer Center and Blood Disorders Service of Children's Healthcare of Atlanta - Egleston Campus, Atlanta, Georgia, United States|University of Chicago, Comer Child…		https://ClinicalTrials.gov/show/NCT03332667
234	NCT01483820	Safety and Efficacy Study of TPI-287 in Neuroblastoma and Medulloblastoma		Terminated	Has Results	Neuroblastoma|Medulloblastoma	Drug: TPI 287	Number of Participants With Adverse Events as a Measure of Safety and Tolerability|Number of Participants With Overall Response Assessed Using RECIST Criteria|Number of Days Participants Experienced Progression Free Survival (PFS)|Median Overall Survival (OS) of Participants|Quality of Life of Children Receiving TPI287 Using PedsQL Questionnaires|To Evaluate the Drug Levels and Pharmacokinetics (…	Giselle SaulnierSholler|Cortice Biosciences, Inc.|Atrium Health	All	12 Months to 30 Years Â (Child, Adult)	Phase 1|Phase 2	8	Other|Industry	Interventional	Allocation: N/A|Intervention Model: Single Group Assignment|Masking: None (Open Label)|Primary Purpose: Treatment	NMTRC 004	2011-12-01	2014-12-01	2014-12-01	2011-12-01	2016-10-28	2020-11-18	Rady Children's Hospital, San Diego, California, United States|Connecticut Children's Hospital, Hartford, Connecticut, United States|Arnold Palmer Hospital for Children- MD Anderson, Orlando, Florida, United States|Helen DeVos Children's Hospital, Grand Rapids, Michigan, United States|Children's Mercy Hospitals and Clinics, Kansas City, Missouri, United States|Cardinal Glennon Children's Medical …		https://ClinicalTrials.gov/show/NCT01483820
235	NCT00126412	Meta-Iodobenzylguanidine (123I mIBG) Scintigraphy in Patients Being Evaluated for Phaeochromocytoma or Neuroblastoma		Completed	No Results Available	Pheochromocytoma|Neuroblastoma	Drug: 123I-mIBG (meta-iodobenzylguanidine)	- To demonstrate that 123I-mIBG planar scintigraphy is sensitive and specific in confirming or excluding the diagnoses of neuroblastoma and phaeochromocytoma.|To determine the incremental value of single-photon emission computed tomography (SPECT) for improving the sensitivity and specificity of 123I-mIBG planar scintigraphy for the diagnoses of neuroblastoma and phaeochromocytoma.|To collect saf…	GE Healthcare	All	Child, Adult, Older Adult	Phase 3	251	Industry	Interventional	Allocation: N/A|Intervention Model: Single Group Assignment|Masking: None (Open Label)|Primary Purpose: Diagnostic	MBG308	2005-08-02	2006-09-27	2006-09-27	2005-08-04		2019-05-31	GE Healthcare, Princeton, New Jersey, United States		https://ClinicalTrials.gov/show/NCT00126412
236	NCT03107988	NANT 2015-02: A Phase 1 Study of Lorlatinib (PF-06463922)		Recruiting	No Results Available	Neuroblastoma	Drug: Lorlatinib|Drug: Cyclophosphamide|Drug: Topotecan	Recommended phase 2 dose of lorlatinib administered orally to children and adolescents|Toxicities of lorlatinib as a single agent and in combination with topotecan and cyclophosphamide. Will be based on the CTCAE criteria and used to measure the severity of adverse events|Pharmacokinetics: AUC for lorlatinib and metabolite|Pharmacokinetics: Clearance for lorlatinib and metabolite|Pharmacokinetics…	New Approaches to Neuroblastoma Therapy Consortium|Pfizer|University of Southern California|Solving Kids' Cancer US/EU|Children's Neuroblastoma Cancer Foundation|The Band of Parents|The Evan Foundation|Wade's Army|Ronan Thompson Foundation|The Catherine Elizabeth Blair Memorial Foundation|Cookies for Kids' Cancer	All	1 Year to 90 Years Â (Child, Adult, Older Adult)	Phase 1	40	Other|Industry	Interventional	Allocation: Non-Randomized|Intervention Model: Single Group Assignment|Masking: None (Open Label)|Primary Purpose: Treatment	NANT2015-02	2017-09-01	2021-12-01	2022-12-01	2017-04-11		2021-01-20	Children's Hospital Los Angeles, Los Angeles, California, United States|UCSF Helen Diller Family Comprehensive Cancer Center, San Francisco, California, United States|Children Hospital of Colorado, Aurora, Colorado, United States|Children's Healthcare of Atlanta, Atlanta, Georgia, United States|University of Chicago, Comer Children's Hospital, Chicago, Illinois, United States|Childrens Hospital B…		https://ClinicalTrials.gov/show/NCT03107988
237	NCT00101309	Vaccine Therapy and Interleukin-2 in Treating Young Patients With Relapsed or Refractory Ewing's Sarcoma or Neuroblastoma		Unknown status	No Results Available	Neuroblastoma|Sarcoma	Biological: aldesleukin|Biological: autologous EBV-transformed B lymphoblastoid-tumor fusion cell vaccine|Biological: therapeutic autologous lymphocytes		Milton S. Hershey Medical Center|National Cancer Institute (NCI)	All	1 Year to 30 Years Â (Child, Adult)	Phase 1	10	Other	Interventional	Primary Purpose: Treatment	CDR0000404366|PSCI-18990	2004-11-01	2007-11-01		2005-01-10		2013-12-18	Penn State Cancer Institute at Milton S. Hershey Medical Center, Hershey, Pennsylvania, United States		https://ClinicalTrials.gov/show/NCT00101309
238	NCT04385277	Treatment With Dinutuximab, Sargramostim (GM-CSF), and Isotretinoin in Combination With Irinotecan and Temozolomide After Intensive Therapy for People With High-Risk Neuroblastoma (NBL)		Recruiting	No Results Available	Ganglioneuroblastoma, Nodular|High Risk Neuroblastoma	Biological: Dinutuximab|Drug: Irinotecan|Drug: Isotretinoin|Biological: Sargramostim|Drug: Temozolomide	Proportion of patients who complete 5 cycles of dinutuximab + chemotherapy without progressive disease (PD)|Event-free survival (EFS)|Overall survival (OS)	Children's Oncology Group|National Cancer Institute (NCI)	All	up to 30 Years Â (Child, Adult)	Phase 2	40	Other|NIH	Interventional	Allocation: N/A|Intervention Model: Single Group Assignment|Masking: None (Open Label)|Primary Purpose: Treatment	ANBL19P1|NCI-2020-02950|U10CA180886	2020-11-30	2022-12-31	2022-12-31	2020-05-12		2021-05-25	Arkansas Children's Hospital, Little Rock, Arkansas, United States|Kaiser Permanente Downey Medical Center, Downey, California, United States|Children's Hospital Los Angeles, Los Angeles, California, United States|Children's Hospital of Orange County, Orange, California, United States|UCSF Medical Center-Mission Bay, San Francisco, California, United States|Children's Hospital Colorado, Aurora, C…		https://ClinicalTrials.gov/show/NCT04385277
239	NCT01953900	iC9-GD2-CAR-VZV-CTLs/Refractory or Metastatic GD2-positive Sarcoma and Neuroblastoma	VEGAS	Active, not recruiting	No Results Available	Osteosarcoma|Neuroblastoma	Genetic: GD2 T cells|Biological: VZV vaccine|Drug: Fludarabine|Drug: Cyclophosphamide	Number of patients with dose limiting toxicity|Amount of T cells in the blood after the infusions|Number of patients with a response to the T cells	Baylor College of Medicine|National Cancer Institute (NCI)|Center for Cell and Gene Therapy, Baylor College of Medicine|The Methodist Hospital System	All	Child, Adult, Older Adult	Phase 1	26	Other|NIH	Interventional	Allocation: N/A|Intervention Model: Single Group Assignment|Masking: None (Open Label)|Primary Purpose: Treatment	H-32335 VEGAS|VEGAS|P01CA094237	2014-04-01	2019-10-31	2034-10-31	2013-10-01		2021-04-19	Houston Methodist Hospital, Houston, Texas, United States|Texas Children's Hospital, Houston, Texas, United States		https://ClinicalTrials.gov/show/NCT01953900
240	NCT00005835	N99-02: Melphalan and Buthionine Sulfoximine	BSO	Completed	No Results Available	Neuroblastoma	Drug: buthionine sulfoximine|Drug: melphalan|Procedure: Peripheral blood stem cell infusion|Other: Filgrastim	To determine the maximum tolerated dose(MTD) and the toxicities of Melphalan (L-PAM) escalated in the presence of Buthionine sulphoxamine (BSO) and followed by autologous stem cells rescue for pediatric patients with high-risk neuroblastoma.|To determine the pharmacokinetics (PK) of BSO and L-PAM in pediatric patients.|To determine the response rate of recurrent high risk neuroblastoma to BSO/LPA…	New Approaches to Neuroblastoma Therapy Consortium|National Cancer Institute (NCI)	All	up to 30 Years Â (Child, Adult)	Phase 1	30	Other|NIH	Interventional	Allocation: N/A|Intervention Model: Single Group Assignment|Masking: None (Open Label)|Primary Purpose: Treatment	CDR0000067849|P01CA081403|NANT-99-02	2001-08-01	2014-12-01	2016-04-01	2003-01-27		2016-08-30	Childrens Hospital Los Angeles, Los Angeles, California, United States|UCSF Helen Diller Family Comprehensive Cancer Center, San Francisco, California, United States|University of Chicago Comer Children's Hospital, Chicago, Illinois, United States|Childrens Hospital Boston, Dana-Farber Cancer Institute., Boston, Massachusetts, United States|Cincinnati Children's Hospital Medical Center, Cincinnat…		https://ClinicalTrials.gov/show/NCT00005835
241	NCT03786783	Dinutuximab, Sargramostim, and Combination Chemotherapy in Treating Patients With Newly Diagnosed High-Risk Neuroblastoma Undergoing Stem Cell Transplant		Active, not recruiting	No Results Available	Ganglioneuroblastoma|High Risk Neuroblastoma	Procedure: Autologous Hematopoietic Stem Cell Transplantation|Drug: Carboplatin|Drug: Cisplatin|Drug: Cyclophosphamide|Drug: Dexrazoxane|Biological: Dinutuximab|Drug: Doxorubicin|Drug: Etoposide|Radiation: External Beam Radiation Therapy|Drug: Isotretinoin|Drug: Melphalan|Biological: Sargramostim|Drug: Thiotepa|Drug: Topotecan|Drug: Vincristine	Incidence of unacceptable toxicity|Proportion of patients who are feasibility "failure"|Response rate|Event-free survival|Overall survival	National Cancer Institute (NCI)	All	up to 30 Years Â (Child, Adult)	Phase 2	45	NIH	Interventional	Allocation: N/A|Intervention Model: Single Group Assignment|Masking: None (Open Label)|Primary Purpose: Treatment	NCI-2018-03732|ANBL17P1|U10CA180886	2019-01-14	2021-12-31	2021-12-31	2018-12-26		2021-05-27	Children's Hospital Los Angeles, Los Angeles, California, United States|Children's National Medical Center, Washington, District of Columbia, United States|Dana-Farber Cancer Institute, Boston, Massachusetts, United States|NYP/Columbia University Medical Center/Herbert Irving Comprehensive Cancer Center, New York, New York, United States|Children's Hospital of Pittsburgh of UPMC, Pittsburgh, Penn…		https://ClinicalTrials.gov/show/NCT03786783
242	NCT00107289	Iodine I 131 Metaiodobenzylguanidine in Treating Patients With Recurrent, Progressive, or Refractory Neuroblastoma or Malignant Pheochromocytoma or Paraganglioma		Recruiting	No Results Available	Neuroblastoma|Pheochromocytoma	Radiation: iobenguane I 131	Response (complete or partial)|Correlation between tumor self-absorbed dose and response and tumor volume decrease	Memorial Sloan Kettering Cancer Center|National Cancer Institute (NCI)	All	1 Year and older Â (Child, Adult, Older Adult)	Phase 2	150	Other|NIH	Interventional	Allocation: N/A|Intervention Model: Single Group Assignment|Masking: None (Open Label)|Primary Purpose: Treatment	04-148|MSKCC-04148	2006-05-01	2022-05-01	2022-05-01	2005-04-06		2021-01-11	Memorial Sloan Kettering Cancer Center, New York, New York, United States		https://ClinicalTrials.gov/show/NCT00107289
243	NCT00601003	Study of Nifurtimox to Treat Refractory or Relapsed Neuroblastoma or Medulloblastoma		Active, not recruiting	No Results Available	Neuroblastoma|Medulloblastoma	Drug: Nifurtimox|Drug: Cyclophosphamide|Drug: Topotecan	Number of Participants with Adverse Events as a Measure of Safety and Tolerability|Best Radiological Response in Participants using the RECIST criteria|Evaluate the correlation between the pharmacologic serum levels of nifurtimox (in combination with cyclophosphamide and topotecan) with tumor response.|Quality of life and neurocognitive evaluation/questionnaire.|Biology studies to include: genomi…	Giselle SaulnierSholler|Bayer|Atrium Health	All	up to 21 Years Â (Child, Adult)	Phase 2	112	Other|Industry	Interventional	Allocation: N/A|Intervention Model: Single Group Assignment|Masking: None (Open Label)|Primary Purpose: Treatment	V0706	2008-02-01	2021-10-01	2021-12-01	2008-01-25		2021-06-22	Rady Children's Hospital, San Diego, California, United States|Connecticut Children's Hospital, Hartford, Connecticut, United States|Arnold Palmer Hospital for Children- MD Anderson, Orlando, Florida, United States|Kapiolani Medical Center for Women and Children, Honolulu, Hawaii, United States|Tufts Medical Center, Boston, Massachusetts, United States|Helen DeVos Children's Hospital, Grand Rapid…		https://ClinicalTrials.gov/show/NCT00601003
244	NCT00005576	Monoclonal Antibody Therapy With Sargramostim and Interleukin-2 in Treating Children With Neuroblastoma		Completed	No Results Available	Disseminated Neuroblastoma|Recurrent Neuroblastoma|Regional Neuroblastoma	Biological: monoclonal antibody Ch14.18|Drug: isotretinoin|Biological: aldesleukin|Biological: sargramostim	Maximum tolerated dose of monoclonal antibody (MOAB) ch14.18 when combined with sargramostim and IL-2 after autologous bone marrow or peripheral blood stem cell rescue in children with neuroblastoma	National Cancer Institute (NCI)	All	up to 21 Years Â (Child, Adult)	Phase 1	6	NIH	Interventional	Allocation: N/A|Intervention Model: Single Group Assignment|Masking: None (Open Label)|Primary Purpose: Treatment	NCI-2012-01527|0935|CDR0000063533	2001-01-01	2002-03-01		2003-11-05		2013-01-16	Children's Oncology Group, Arcadia, California, United States		https://ClinicalTrials.gov/show/NCT00005576
245	NCT01601535	Study of MLN8237 in Combination With Irinotecan and Temozolomide		Completed	Has Results	Neuroblastoma	Drug: MLN8237|Drug: Irinotecan|Drug: Temozolomide	Maximum Tolerated Dose (MTD) When Given Together With Fixed Doses of Irinotecan and Temozolomide in Children and Young Adults With Relapsed or Refractory Neuroblastoma|Dose Limiting Toxicity (DLT) Data Associated With the Determination of the Recommended Phase 2 Dose|Pharmacokinetics When Given Together With Fixed Doses of Irinotecan and Temozolomide in Children and Young Adults With Relapsed or …	New Approaches to Neuroblastoma Therapy Consortium	All	12 Months to 30 Years Â (Child, Adult)	Phase 1|Phase 2	54	Other	Interventional	Intervention Model: Sequential Assignment|Masking: None (Open Label)|Primary Purpose: Treatment	N2009-03	2012-05-01	2018-07-25	2018-07-25	2012-05-18	2019-07-31	2019-07-31	Children's Hospital Los Angeles, Los Angeles, California, United States|Lucile Packard Children's Hospital at Stanford University Medical Center, Palo Alto, California, United States|UCSF Helen Diller Family Comprehensive Cancer Center, San Francisco, California, United States|Children Hospital of Colorado, Aurora, Colorado, United States|Children's Healthcare of Atlanta, Atlanta, Georgia, United…	Study Protocol, Statistical Analysis Plan, and Informed Consent Form, https://ClinicalTrials.gov/ProvidedDocs/35/NCT01601535/Prot_SAP_ICF_000.pdf	https://ClinicalTrials.gov/show/NCT01601535
246	NCT01767194	Irinotecan Hydrochloride and Temozolomide With Temsirolimus or Dinutuximab in Treating Younger Patients With Refractory or Relapsed Neuroblastoma		Active, not recruiting	Has Results	Ganglioneuroblastoma|Recurrent Neuroblastoma	Biological: Dinutuximab|Drug: Irinotecan Hydrochloride|Other: Laboratory Biomarker Analysis|Biological: Sargramostim|Drug: Temozolomide|Drug: Temsirolimus	Percentage of Randomized Patients Who Are Responders|Percentage of Patients in the Dinutuximab Arm Who Are Responders	National Cancer Institute (NCI)|United Therapeutics	All	Child, Adult, Older Adult	Phase 2	73	NIH|Industry	Interventional	Allocation: Randomized|Intervention Model: Parallel Assignment|Masking: None (Open Label)|Primary Purpose: Treatment	NCI-2012-03125|CDR0000745188|ANBL1221|COG-ANBL1221|PANBL1221_A08PAMDREVW01|U10CA180886|U10CA098543	2013-02-12	2018-06-30		2013-01-14	2019-11-18	2021-03-30	Phoenix Childrens Hospital, Phoenix, Arizona, United States|Arkansas Children's Hospital, Little Rock, Arkansas, United States|University of Arkansas for Medical Sciences, Little Rock, Arkansas, United States|Kaiser Permanente Downey Medical Center, Downey, California, United States|Loma Linda University Medical Center, Loma Linda, California, United States|Children's Hospital Los Angeles, Los An…	Study Protocol and Statistical Analysis Plan, https://ClinicalTrials.gov/ProvidedDocs/94/NCT01767194/Prot_SAP_000.pdf	https://ClinicalTrials.gov/show/NCT01767194
247	NCT02030964	N2012-01: Phase 1 Study of Difluoromethylornithine (DFMO) and Celecoxib With Cyclophosphamide/Topotecan	DFMO	Active, not recruiting	No Results Available	Neuroblastoma	Drug: DFMO|Drug: Celecoxib|Drug: Cyclophosphamide|Drug: Topotecan	Number of participants with adverse events as a measure of safety and tolerability.	New Approaches to Neuroblastoma Therapy Consortium|National Cancer Institute (NCI)	All	2 Years to 30 Years Â (Child, Adult)	Phase 1	30	Other|NIH	Interventional	Allocation: N/A|Intervention Model: Single Group Assignment|Masking: None (Open Label)|Primary Purpose: Treatment	N2012-01|P01CA081403	2013-12-01	2021-06-01	2021-12-01	2014-01-09		2021-01-20	Children's Hospital Los Angeles, Los Angeles, California, United States|UCSF Helen Diller Family Comprehensive Cancer Center, San Francisco, California, United States|Children Hospital of Colorado, Aurora, Colorado, United States|AFLAC Cancer Center and Blood Disorders Service of Children's Healthcare of Atlanta - Egleston Campus, Atlanta, Georgia, United States|University of Chicago Comer Childr…		https://ClinicalTrials.gov/show/NCT02030964
248	NCT02035137	131I-MIBG Alone VS. 131I-MIBG With Vincristine and Irinotecan VS131I-MIBG With Vorinistat	N2011-01	Active, not recruiting	No Results Available	Neuroblastoma	Radiation: 131I-MIBG|Drug: Vincristine|Drug: Irinotecan|Drug: Vorinostat	Objective tumor response|Delayed engraftment|Occurence of toxic death|Grade 3 or greater non-hematologic toxicities	New Approaches to Neuroblastoma Therapy Consortium	All	2 Years to 30 Years Â (Child, Adult)	Phase 2	105	Other	Interventional	Allocation: Randomized|Intervention Model: Parallel Assignment|Masking: None (Open Label)|Primary Purpose: Treatment	N2011-01	2014-07-01	2021-06-01	2021-07-01	2014-01-14		2021-01-20	Childrens Hospital Los Angeles, Los Angeles, California, United States|Lucile Salter Packer Children's Hospital, Palo Alto, California, United States|UCSF Helen Diller Family Comprehensive Cancer Center, San Francisco, California, United States|Children Hospital of Colorado, Aurora, Colorado, United States|AFLAC Cancer Center and Blood Disorders Service of Children's Healthcare of Atlanta - Egles…		https://ClinicalTrials.gov/show/NCT02035137
249	NCT02169609	Safety Study of Dinutuximab Combined With Immunotherapy to Treat Neuroblastoma		Unknown status	No Results Available	Neuroblastoma|Neoplasm, Residual|Effects of Immunotherapy	Drug: Dinutuximab. Immunotherapy	Number of Participants with Serious and Non-Serious Adverse Events|Relapse-free survival	FundaciÃ³ Sant Joan de DÃ©u	All	Child, Adult, Older Adult	Phase 2	25	Other	Interventional	Allocation: N/A|Intervention Model: Single Group Assignment|Masking: None (Open Label)|Primary Purpose: Treatment	HSJD-HR-NB-Ch14.18	2015-11-01	2019-05-01	2019-05-01	2014-06-23		2018-07-31	Hospital Sant Joan de Deu, Barcelona, Spain		https://ClinicalTrials.gov/show/NCT02169609
250	NCT00202930	Use of Rituximab in Opsoclonus-Myoclonus in Children With Neuroblastoma		Terminated	Has Results	Neuroblastoma|Opsoclonus-myoclonus	Drug: anti-CD20 (Rituximab)	Feasibility of Using 4 Weekly Rituximab Infusions|Toxicity of Rituximab|OMS Evaluation Scale of Motor-Performance|Human-anti-chimeric Antibody (HACA) Development|Peripheral B Cell Depletion	Jean M. Tersak, M.D.|Genentech, Inc.|University of Pittsburgh	All	2 Months to 18 Years Â (Child, Adult)	Phase 2	4	Other|Industry	Interventional	Allocation: N/A|Intervention Model: Single Group Assignment|Masking: None (Open Label)|Primary Purpose: Treatment	IRB0405652	2005-07-01	2008-12-01	2009-02-05	2005-09-20	2021-01-22	2021-01-22			https://ClinicalTrials.gov/show/NCT00202930
251	NCT01183416	High-Dose 3F8/GM-CSF Immunotherapy Plus 13-Cis-Retinoic Acid for Consolidation of First Remission After Myeloablative Therapy and Autologous Stem-Cell Transplantation		Completed	Has Results	Neuroblastoma	Drug: 3F8 monoclonal antibody and 13-cis-Retinoic Acid	Assess the Impact of High-dose 3F8/GM-CSF on Relapse-free Survival|Apply Real-time Quantitative RT-PCR to Test the Hypothesis That the Minimal Residual Disease Content of Bone Marrow|Monitor Safety of the High-dose Antibody Treatment	Memorial Sloan Kettering Cancer Center	All	18 Months and older Â (Child, Adult, Older Adult)	Phase 2	4	Other	Interventional	Allocation: N/A|Intervention Model: Single Group Assignment|Masking: None (Open Label)|Primary Purpose: Treatment	09-158	2010-08-01	2018-10-31	2018-10-31	2010-08-17	2019-10-09	2019-10-09	Memorial Sloan-Kettering Cancer Center, New York, New York, United States	Study Protocol and Statistical Analysis Plan, https://ClinicalTrials.gov/ProvidedDocs/16/NCT01183416/Prot_SAP_000.pdf	https://ClinicalTrials.gov/show/NCT01183416
252	NCT04211675	NK Cells Infusions With Irinotecan, Temozolomide, and Dinutuximab	STING	Not yet recruiting	No Results Available	Relapsed Neuroblastoma|Refractory Neuroblastoma	Biological: Natural Killer Cells|Drug: Temozolomide|Drug: Irinotecan|Drug: Dinutuximab|Drug: Sargramostim	NK cells safety and tolerability: Number of participants with treatment-related adverse events and toxicities|Response to NK Cell treatment as determine by CT/MRI imaging|Response to NK Cell treatment as determine by MIBG scans imaging|Response to NK Cell treatment as determine by bone marrow aspiration|Toxicity Definition of NK cells	Nationwide Children's Hospital|Ohio State University	All	up to 29 Years Â (Child, Adult)	Phase 1|Phase 2	31	Other	Interventional	Allocation: N/A|Intervention Model: Single Group Assignment|Masking: None (Open Label)|Primary Purpose: Treatment	STUDY00000476	2021-06-01	2023-12-01	2024-12-01	2019-12-26		2021-04-01			https://ClinicalTrials.gov/show/NCT04211675
253	NCT01492673	Cyclophosphamide, Topotecan, and Bevacizumab (CTB) in Patients With Relapsed/Refractory Ewing's Sarcoma and Neuroblastoma		Completed	Has Results	Neuroblastoma|Sarcoma	Drug: Cyclophosphamide, Topotecan, and Bevacizumab	Objective Response Rate|Number of Participants With Adverse Events	Memorial Sloan Kettering Cancer Center|Genentech, Inc.|Children's Mercy Hospital Kansas City|Penn State University|University of Colorado, Denver|Sidney Kimmel Comprehensive Cancer Center at Johns Hopkins|Phoenix Children's Hospital Center for Cancer & Blood Disorders|Alberta Children's Hospital|MD Anderson Cancer Center Orlando|M.D. Anderson Cancer Center	All	up to 21 Years Â (Child, Adult)	Phase 2	9	Other|Industry	Interventional	Allocation: N/A|Intervention Model: Single Group Assignment|Masking: None (Open Label)|Primary Purpose: Treatment	11-183	2011-12-01	2018-10-31	2018-10-31	2011-12-15	2019-10-29	2019-10-29	Phoenix Children'S Hospital, Phoenix, Arizona, United States|University of Colorado Health Sciences Center and The Children's Hospital, Denver, Colorado, United States|MD Anderson Cancer Center Orlando at Arnold Palmer Hospital for Children, Orlando, Florida, United States|Children's Mercy Hospital & Clinics, Kansas City, Missouri, United States|Memorial Sloan Kettering Cancer Center, New York, N…	Study Protocol and Statistical Analysis Plan, https://ClinicalTrials.gov/ProvidedDocs/73/NCT01492673/Prot_SAP_000.pdf	https://ClinicalTrials.gov/show/NCT01492673
254	NCT00001509	A Phase II Trial of All-Trans-Retinoic Acid in Combination With Interferon-Alpha 2a in Children With Recurrent Neuroblastoma or Wilms' Tumor		Completed	No Results Available	Nephroblastoma|Neuroblastoma	Drug: IFN-alpha with retinoic acid		National Cancer Institute (NCI)|National Institutes of Health Clinical Center (CC)	All	Child, Adult, Older Adult	Phase 2	60	NIH	Interventional	Primary Purpose: Treatment	960117|96-C-0117	1996-07-01		2000-05-01	2002-12-10		2008-03-04	National Cancer Institute (NCI), Bethesda, Maryland, United States		https://ClinicalTrials.gov/show/NCT00001509
255	NCT00867568	TPI 287 in Patients With Refractory or Recurrent Neuroblastoma or Medulloblastoma		Completed	Has Results	Neuroblastoma|Medulloblastoma|Relapse	Drug: TPI 287	Number of Participants With Adverse Events as a Measure of Safety and Tolerability|Tmax of TPI 287in Pediatrics Using Pharmacokinetic (PK) Testing.|Number of Patients With an Overall Response Rate (ORR) of PR or CR|Progression Free Survival (PFS) of Participants Using Days From Start of Study Drug Until Progression|Cmax of TPI 287in Pediatrics Using Pharmacokinetic (PK) Testing.|AUC of TPI 287in …	Giselle SaulnierSholler|Cortice Biosciences, Inc.|Atrium Health	All	12 Months to 21 Years Â (Child, Adult)	Phase 1	18	Other|Industry	Interventional	Allocation: N/A|Intervention Model: Single Group Assignment|Masking: None (Open Label)|Primary Purpose: Treatment	TPI-287	2009-03-01	2011-09-01	2016-02-01	2009-03-24	2016-10-28	2020-12-02	Rady Children's Hospital, San Diego, California, United States|Arnold Palmer Hospital for Children- MD Anderson, Orlando, Florida, United States|Cardinal Glennon Children's Medical Center, Saint Louis, Missouri, United States|Levine Children's Hospital, Charlotte, North Carolina, United States|Medical University of South Carolina, Charleston, South Carolina, United States|UVM/FAHC, Burlington, Ve…		https://ClinicalTrials.gov/show/NCT00867568
256	NCT03545542	Investigating the Microbiome and Volatile Organic Compound Profile of Children With Neuroblastoma		Recruiting	No Results Available	Microbial Colonization|Neuroblastoma|Children, Only	Diagnostic Test: Initial fecal microbiome|Diagnostic Test: Initial fecal volatile organic compounds|Diagnostic Test: Initial breath volatile organic compounds|Diagnostic Test: Microbiome under chemotherapy|Diagnostic Test: Fecal volatile organic compounds under chemotherapy|Diagnostic Test: Breath volatile organic compounds under chemotherapy|Diagnostic Test: Final microbiome|Diagnostic Test: Fin…	Difference of alpha and beta diversity, relative abundance of fecal bacteria at different levels (phylum, class, order, family and genus levels) between neuroblastoma and control group|Change of alpha and beta diversity, relative abundance of fecal bacteria at different levels (phylum, class, order, family and genus levels) under chemotherapy in the neuroblastoma group|Difference of anthropometri…	Medical University of Graz	All	1 Month to 8 Years Â (Child)	Not Applicable	20	Other	Interventional	Allocation: Non-Randomized|Intervention Model: Parallel Assignment|Masking: None (Open Label)|Primary Purpose: Basic Science	1	2018-05-07	2022-06-30	2022-12-31	2018-06-04		2020-02-25	Department of Paediatric and Adolescent Surgery, Medical University of Graz, Austria, Graz, Styria, Austria		https://ClinicalTrials.gov/show/NCT03545542
257	NCT02761915	A Cancer Research UK Trial of Anti-GD2 T-cells (1RG-CART)		Completed	No Results Available	Relapsed or Refractory Neuroblastoma	Genetic: 1RG-CART/m^2 (Dose Level 1)|Genetic: 1RG-CART/m^2 (Dose Level 2)|Genetic: 1RG-CART/m^2 (Dose Level 3)|Genetic: 1RG-CART/m^2 (Dose Level 4)|Drug: Cyclophosphamide|Drug: Fludarabine|Genetic: 1RG-CART/m^2 (Dose Level 5)	Feasibility of 1RG-CART therapy assessed as the percentage of patients who commence T-cell processing and are subsequently evaluable for 1RG-CART engraftment at Day 14.|Safety and tolerability of 1RG-CART therapy|1RG-CART cell counts in peripheral blood and infiltration of 1RG-CART into tumour and bone marrow|1RG-CART counts in the peripheral blood|Assessment of tumour response from baseline|Prog…	Cancer Research UK	All	1 Year and older Â (Child, Adult, Older Adult)	Phase 1	17	Other	Interventional	Allocation: Non-Randomized|Intervention Model: Sequential Assignment|Masking: None (Open Label)|Primary Purpose: Treatment	1RG - CART CRUKD15001	2016-02-01	2020-12-01	2020-12-01	2016-05-04		2021-02-09	Great Ormond Street Hospital for Children NHS Foundation Trust (GOSH), London, United Kingdom		https://ClinicalTrials.gov/show/NCT02761915
258	NCT00958659	Study of Specimens From Young Patients With Neuroblastoma		Completed	No Results Available	Localized Resectable Neuroblastoma|Localized Unresectable Neuroblastoma|Regional Neuroblastoma|Stage 4S Neuroblastoma	Other: laboratory biomarker analysis	mRNA expression levels from genes that have been shown (in at least two independent studies) to have power for outcome prediction in children with NB, assessed by real-time PCR|miRNA patterns that have prognostic significance in NB, assessed by a reverse transcription quantitative PCR-based 'stem-loop' method to quantify expression levels	Children's Oncology Group|National Cancer Institute (NCI)	All	up to 18 Years Â (Child, Adult)		350	Other|NIH	Observational	Observational Model: Case-Control|Time Perspective: Retrospective	ANBL08B1|NCI-2011-02190|COG-NB-2008-01|COG-ANBL08B1	2008-12-01	2016-05-01	2016-05-01	2009-08-13		2016-05-18	Children's Oncology Group, Philadelphia, Pennsylvania, United States		https://ClinicalTrials.gov/show/NCT00958659
259	NCT03561259	A Study of Therapeutic Iobenguane (131-I) and Vorinostat for Recurrent or Progressive High-Risk Neuroblastoma Subjects	OPTIMUM	Recruiting	No Results Available	Neuroblastoma|Neuroectodermal Tumors|Neoplasms	Drug: 131I-MIBG|Drug: 131-MIBG + Vorinostat	Overall Response|Overall Response at 6 weeks after 131I-MIBG treatment|Durability of Effect of Overall Response (Yes/No)|Relative Curie Extension Score|Durability of Effect of Relative Curie Extension Score	Jubilant DraxImage Inc.	All	1 Year and older Â (Child, Adult, Older Adult)	Phase 2	60	Industry	Interventional	Allocation: Non-Randomized|Intervention Model: Single Group Assignment|Masking: None (Open Label)|Primary Purpose: Treatment	MIBG 2014-01	2019-10-21	2023-04-01	2025-04-01	2018-06-19		2021-06-01	UCSF Pediatric Hematology/Oncology, San Francisco, California, United States|Children's Hospital Colorado, Aurora, Colorado, United States|Nemours Children's Specialty Care, Jacksonville, Florida, United States|University of Chicago Medical Center, Chicago, Illinois, United States|University of Iowa Hospitals and Clinics, Iowa City, Iowa, United States|Dana-Farber Cancer Institute, Boston, Massac…		https://ClinicalTrials.gov/show/NCT03561259
260	NCT00098865	Thalidomide and Temozolomide in Relapsed or Progressive CNS Disease or Neuroblastoma		Completed	Has Results	Central Nervous System Tumor, Pediatric|Neuroblastoma	Drug: temozolomide|Drug: thalidomide	Therapy Completion Rate|Overall Response|Overall Survival	Dana-Farber Cancer Institute|National Cancer Institute (NCI)|Boston Children's Hospital|Celgene Corporation	All	up to 21 Years Â (Child, Adult)	Phase 2	15	Other|NIH|Industry	Interventional	Allocation: N/A|Intervention Model: Single Group Assignment|Masking: None (Open Label)|Primary Purpose: Treatment	01-279 DFCI|P30CA006516|CDR0000396780	2002-09-01	2010-06-01	2010-06-01	2004-12-09	2014-09-25	2014-10-07	Dana Farber Cancer Institute, Boston, Massachusetts, United States		https://ClinicalTrials.gov/show/NCT00098865
261	NCT03209869	Treatment of Relapsed or Refractory Neuroblastoma and Osteosarcoma With Expanded Haploidentical NK Cells and Hu14.18-IL2		Suspended	No Results Available	Neuroblastoma|Relapsed Neuroblastoma|Recurrent Neuroblastoma|Osteosarcoma	Biological: Ex vivo Expanded and Activated Haploidentical Donor NK Cells|Biological: Hu14.18-IL2	Safety: Incidence of treatment-emergent adverse events of treatment with AENK cells and hu14.18-IL2|Safety: Incidence of any grade acute or chronic GVHD|Efficacy: Progression free survival|Efficacy: Overall survival|Efficacy: Objective tumor response (SD + CR + PR)|Longevity of EA-NK cells in vivo|Immunocytokine (hu14.18-IL2) serum levels given as daily infusions for 7 consecutive days|Immunogeni…	University of Wisconsin, Madison|National Cancer Institute (NCI)|Solving Kids' Cancer|Midwest Athletes Against Childhood Cancer, Inc. (MACC Fund)|Wade's Army|The Catherine Elizabeth Blair Memorial Foundation / GWCF	All	7 Months to 25 Years Â (Child, Adult)	Phase 1	6	Other|NIH	Interventional	Allocation: N/A|Intervention Model: Single Group Assignment|Masking: None (Open Label)|Primary Purpose: Treatment	UW16009|P30CA014520|2016-1195|A536755|SMPH/PEDIATRICS/PEDIATRICS|NCI-2017-01267|Protocol V12 01/30/2021	2018-03-12	2021-09-01	2021-09-01	2017-07-06		2021-06-09	University of Wisconsin Carbone Cancer Center; UW Hospital and Clinics, Madison, Wisconsin, United States		https://ClinicalTrials.gov/show/NCT03209869
262	NCT03860207	Study of the Safety and Efficacy of Humanized 3F8 Bispecific Antibody (Hu3F8-BsAb) in Patients With Relapsed/Refractory Neuroblastoma, Osteosarcoma and Other Solid Tumor Cancers		Recruiting	No Results Available	Neuroblastoma|Osteosarcoma|Other Solid Tumor Cancers	Biological: Humanized 3F8 Bispecific Antibody|Other: Blood draw	maximum tolerated dosage (MTD) Phase I	Y-mAbs Therapeutics	All	1 Year to 17 Years Â (Child)	Phase 1|Phase 2	30	Industry	Interventional	Allocation: N/A|Intervention Model: Single Group Assignment|Masking: None (Open Label)|Primary Purpose: Treatment	18-034	2019-02-22	2022-02-01	2022-02-01	2019-03-01		2021-05-25	Memorial Sloan Kettering Cancer Center, New York, New York, United States		https://ClinicalTrials.gov/show/NCT03860207
263	NCT00028522	R(+)XK469 in Treating Patients With Advanced Neuroblastoma		Completed	No Results Available	Disseminated Neuroblastoma|Localized Unresectable Neuroblastoma|Recurrent Neuroblastoma|Regional Neuroblastoma	Drug: R(+)XK469	Maximum tolerated dose of XK469 in pediatric patients with advanced neuroblastoma|DLT|Recommended phase II dose|Metabolism of XK469 in pediatric patients|Pharmacokinetics of XK469 in pediatric patients|Pharmacodynamics of XK469 in pediatric patients|Antineoplastic activity of XK469 for neuroblastoma	National Cancer Institute (NCI)	All	5 Years to 20 Years Â (Child, Adult)	Phase 1	85	NIH	Interventional	Allocation: Non-Randomized|Intervention Model: Single Group Assignment|Masking: None (Open Label)|Primary Purpose: Treatment	NCI-2009-00013|UCCRC-11108B|CDR0000739128|NCI-4570|11108B|4570|U01CA069852	2001-12-01	2009-09-01		2003-01-27		2013-12-16	University of Chicago Comprehensive Cancer Center, Chicago, Illinois, United States		https://ClinicalTrials.gov/show/NCT00028522
264	NCT02176967	Response and Biology-Based Risk Factor-Guided Therapy in Treating Younger Patients With Non-high Risk Neuroblastoma		Recruiting	No Results Available	Ganglioneuroblastoma|Localized Resectable Neuroblastoma|Localized Unresectable Neuroblastoma|Neuroblastoma	Drug: Carboplatin|Other: Clinical Observation|Drug: Cyclophosphamide|Drug: Doxorubicin Hydrochloride|Drug: Etoposide|Other: Laboratory Biomarker Analysis|Other: Pharmacological Study	Overall survival (OS) (Strata 1-4)	Children's Oncology Group|National Cancer Institute (NCI)	All	up to 18 Months Â (Child)	Phase 3	621	Other|NIH	Interventional	Allocation: Non-Randomized|Intervention Model: Parallel Assignment|Masking: None (Open Label)|Primary Purpose: Treatment	ANBL1232|NCI-2014-00677|s15-00462|U10CA180886|U10CA098543	2014-07-28	2025-09-30	2025-09-30	2014-06-27		2021-05-24	Children's Hospital of Alabama, Birmingham, Alabama, United States|USA Health Strada Patient Care Center, Mobile, Alabama, United States|Providence Alaska Medical Center, Anchorage, Alaska, United States|Banner Children's at Desert, Mesa, Arizona, United States|Phoenix Childrens Hospital, Phoenix, Arizona, United States|Banner University Medical Center - Tucson, Tucson, Arizona, United States|Ark…		https://ClinicalTrials.gov/show/NCT02176967
265	NCT03794349	Irinotecan Hydrochloride, Temozolomide, and Dinutuximab With or Without Eflornithine in Treating Patients With Relapsed or Refractory Neuroblastoma		Suspended	No Results Available	High Risk Neuroblastoma|Recurrent Ganglioneuroblastoma|Refractory Ganglioneuroblastoma	Biological: Dinutuximab|Drug: Eflornithine Hydrochloride|Drug: Irinotecan Hydrochloride|Biological: Sargramostim|Drug: Temozolomide	Response rate|Progression-free survival (PFS)|Overall survival (OS)|Incidence of adverse events >= Grade 3 (Regimen B)	Children's Oncology Group|National Cancer Institute (NCI)	All	1 Year and older Â (Child, Adult, Older Adult)	Phase 2	95	Other|NIH	Interventional	Allocation: Randomized|Intervention Model: Parallel Assignment|Masking: None (Open Label)|Primary Purpose: Treatment	ANBL1821|NCI-2018-03377|U10CA180886	2019-05-28	2024-03-31	2024-03-31	2019-01-07		2021-05-25	Children's Hospital of Alabama, Birmingham, Alabama, United States|Arkansas Children's Hospital, Little Rock, Arkansas, United States|Kaiser Permanente Downey Medical Center, Downey, California, United States|Children's Hospital Los Angeles, Los Angeles, California, United States|Cedars Sinai Medical Center, Los Angeles, California, United States|Valley Children's Hospital, Madera, California, Un…		https://ClinicalTrials.gov/show/NCT03794349
266	NCT04539366	Testing a New Immune Cell Therapy, GD2-Targeted Modified T-cells (GD2CART), in Children, Adolescents, and Young Adults With Relapsed/Refractory Osteosarcoma and Neuroblastoma, The GD2-CAR PERSIST Trial		Not yet recruiting	No Results Available	Recurrent Neuroblastoma|Recurrent Osteosarcoma|Refractory Neuroblastoma|Refractory Osteosarcoma	Drug: Cyclophosphamide|Drug: Fludarabine Phosphate|Biological: GD2-CAR-expressing Autologous T-lymphocytes	Feasibility of producing GD2-CAR-expressing autologous T-lymphocytes (GD2CART) cells|Incidence of adverse events (AEs)|Maximum tolerated dose (MTD)|Best response to GD2CART cells|Persistence of GD2CART cells|Capacity for rimiducid (AP1903) to reverse unacceptable toxicity related to GD2CART administration|Feasibility and tolerability of a second infusion of GD2CART cells	National Cancer Institute (NCI)	All	up to 35 Years Â (Child, Adult)	Phase 1	67	NIH	Interventional	Allocation: N/A|Intervention Model: Single Group Assignment|Masking: None (Open Label)|Primary Purpose: Treatment	NCI-2020-06646|PED-CITN-02|P30CA015704	2021-07-02	2024-08-01	2024-08-01	2020-09-07		2021-06-14			https://ClinicalTrials.gov/show/NCT04539366
267	NCT01798004	Busulfan, Melphalan, and Stem Cell Transplant After Chemotherapy in Treating Patients With Newly Diagnosed High-Risk Neuroblastoma		Active, not recruiting	Has Results	Disseminated Neuroblastoma|Localized Resectable Neuroblastoma|Localized Unresectable Neuroblastoma|Regional Neuroblastoma|Stage 4S Neuroblastoma	Drug: cyclophosphamide|Drug: topotecan hydrochloride|Drug: cisplatin|Drug: etoposide|Drug: vincristine sulfate|Drug: doxorubicin hydrochloride|Radiation: external beam radiation therapy|Drug: busulfan|Drug: melphalan|Procedure: autologous hematopoietic stem cell transplantation|Procedure: peripheral blood stem cell transplantation|Other: pharmacological study|Other: laboratory biomarker analysis|…	The Tolerability of BuMel Regimen	Children's Oncology Group|National Cancer Institute (NCI)	All	up to 30 Years Â (Child, Adult)	Not Applicable	150	Other|NIH	Interventional	Allocation: N/A|Intervention Model: Single Group Assignment|Masking: None (Open Label)|Primary Purpose: Treatment	ANBL12P1|NCI-2012-02211|COG-ANBL12P1|U10CA098543|U10CA180886	2013-04-08	2015-07-28		2013-02-25	2017-02-09	2021-03-05	Children's Hospital of Alabama, Birmingham, Alabama, United States|Southern California Permanente Medical Group, Downey, California, United States|City of Hope, Duarte, California, United States|Loma Linda University Medical Center, Loma Linda, California, United States|Children's Hospital Los Angeles, Los Angeles, California, United States|Children's Hospital and Research Center at Oakland, Oakl…		https://ClinicalTrials.gov/show/NCT01798004
268	NCT01358617	Prognostic Biomarkers in Tumor Tissue Samples From Young Patients With Neuroblastoma		Completed	No Results Available	Disseminated Neuroblastoma|Localized Resectable Neuroblastoma|Localized Unresectable Neuroblastoma|Recurrent Neuroblastoma|Stage 4S Neuroblastoma	Other: diagnostic laboratory biomarker analysis	Association between test result (percent cells with positive UCHL1 staining dichotomized into high and low categories) and International Neuroblastoma Staging System (INSS) stage|Relationship between UCHL1 expression and tumor histology, and MYCN amplification	Children's Oncology Group|National Cancer Institute (NCI)	All	Child, Adult, Older Adult		90	Other|NIH	Observational	Observational Model: Case-Control|Time Perspective: Retrospective	ANBL11B3|NCI-2011-02856|U10CA098543	2011-05-01	2011-08-01	2011-08-01	2011-05-23		2015-05-12	Children's Oncology Group, Monrovia, California, United States		https://ClinicalTrials.gov/show/NCT01358617
269	NCT01208454	Vorinostat and Isotretinoin in Treating Patients With High-Risk Refractory or Recurrent Neuroblastoma		Completed	No Results Available	Localized Unresectable Neuroblastoma|Recurrent Neuroblastoma|Regional Neuroblastoma|Stage 4 Neuroblastoma|Stage 4S Neuroblastoma	Drug: Isotretinoin|Other: Laboratory Biomarker Analysis|Other: Pharmacological Study|Drug: Vorinostat	Incidence of toxicity as assessed by NCI CTCAE v. 4.0|MTD of vorinostat, determined according to incidence of dose-limiting toxicities graded using National Cancer Institute Common Terminology Criteria for Adverse Events (NCI CTCAE) version 4.0|Best response, assessed using Response Evaluation Criteria in Solid Tumors (RECIST)|Survival|Time-to-failure	National Cancer Institute (NCI)	All	up to 30 Years Â (Child, Adult)	Phase 1	29	NIH	Interventional	Allocation: N/A|Intervention Model: Single Group Assignment|Masking: None (Open Label)|Primary Purpose: Treatment	NCI-2011-02522|N2008-02|CDR0000683405|NANT-N2008-02|NANT 08-02|NANT N2008-02|P01CA081403	2010-12-01	2014-09-01		2010-09-24		2015-11-24	Children's Hospital Los Angeles, Los Angeles, California, United States|Lucile Packard Children's Hospital Stanford University, Palo Alto, California, United States|UCSF Medical Center-Parnassus, San Francisco, California, United States|Children's Hospital Colorado, Aurora, Colorado, United States|Children's Healthcare of Atlanta - Egleston, Atlanta, Georgia, United States|University of Chicago C…		https://ClinicalTrials.gov/show/NCT01208454
270	NCT03275402	131I-omburtamab Radioimmunotherapy for Neuroblastoma Central Nervous System/Leptomeningeal Metastases		Recruiting	No Results Available	Neuroblastoma|CNS Metastases|Leptomeningeal Metastases	Biological: 131I-omburtamab	Overall survival rate|Overall survival|Objective response rate (ORR)|CNS progression free survival (PFS)|Dosimetry of 131I-omburtamab|Assessment of peak plasma concentration (Cmax) of 131I-omburtamab|Assessment of residence time of 131I-omburtamab|Assessment of elimination half-life of 131I-omburtamab|Safety of 131I-omburtamab|Performance assessment	Y-mAbs Therapeutics	All	up to 18 Years Â (Child, Adult)	Phase 2|Phase 3	32	Industry	Interventional	Allocation: N/A|Intervention Model: Single Group Assignment|Masking: None (Open Label)|Primary Purpose: Treatment	101	2018-12-11	2026-05-01	2026-12-01	2017-09-07		2021-06-21	Childrens Hospital Los Angeles, Los Angeles, California, United States|University of Florida, Gainesville, Florida, United States|Riley Hospital for Children, Indianapolis, Indiana, United States|Memorial Sloan Kettering Cancer Center, New York, New York, United States|Nationwide Children's Hospital, Columbus, Ohio, United States|M.D. Anderson Cancer Center, Houston, Texas, United States|Division…		https://ClinicalTrials.gov/show/NCT03275402
271	NCT00436696	Genetic Analysis Using Blood or Bone Marrow From Participants With Neuroblastoma or Noncancerous Conditions		Completed	No Results Available	Localized Resectable Neuroblastoma|Localized Unresectable Neuroblastoma|Recurrent Neuroblastoma|Regional Neuroblastoma|Stage 4 Neuroblastoma	Other: Laboratory Biomarker Analysis	Neuroblastoma predisposition genes|Single nucleotide polymorphism (SNP) allele disease association|SNP haplotype disease association|Validation of SNP allele and haplotype disease association|SNP association with phenotypic subsets (i.e., high-risk vs no high-risk disease; MYCN amplification vs no MYCN amplification)	Children's Oncology Group|National Cancer Institute (NCI)	All	Child, Adult, Older Adult		9350	Other|NIH	Observational	Observational Model: Case-Only|Time Perspective: Cross-Sectional	ANBL06B1|NCI-2009-00403|CDR0000522985|COG-ANBL06B1	2006-12-11	2016-05-05		2007-02-19		2018-08-07	University of Mississippi Medical Center, Jackson, Mississippi, United States|Childrens Oncology Group, Philadelphia, Pennsylvania, United States		https://ClinicalTrials.gov/show/NCT00436696
272	NCT03057626	Late Effects After Treatment in Patients With Previously Diagnosed High-Risk Neuroblastoma		Recruiting	No Results Available	Recurrent Neuroblastoma|Stage 2A Neuroblastoma|Stage 2B Neuroblastoma|Stage 3 Neuroblastoma|Stage 4 Neuroblastoma|Stage 4S Neuroblastoma	Other: Cytology Specimen Collection Procedure|Other: Laboratory Biomarker Analysis|Other: Quality-of-Life Assessment	Prevalence of specific late effects|Risk factors of late effects|Pediatric Quality of Life (PedsQL) score|Collection and storage of blood samples	Children's Oncology Group|National Cancer Institute (NCI)	All	5 Years to 50 Years Â (Child, Adult)		400	Other|NIH	Observational	Observational Model: Cohort|Time Perspective: Cross-Sectional	ALTE15N2|NCI-2017-00170|COG-ALTE15N2|UG1CA189955	2017-06-05	2021-06-30	2021-06-30	2017-02-20		2021-05-04	Children's Hospital of Alabama, Birmingham, Alabama, United States|Phoenix Childrens Hospital, Phoenix, Arizona, United States|Arkansas Children's Hospital, Little Rock, Arkansas, United States|Kaiser Permanente Downey Medical Center, Downey, California, United States|City of Hope Comprehensive Cancer Center, Duarte, California, United States|Children's Hospital Los Angeles, Los Angeles, Californ…		https://ClinicalTrials.gov/show/NCT03057626
273	NCT00093353	N2003-01: Irinotecan, Temozolomide, and Cefixime in Treating Young Patients With Recurrent or Resistant Neuroblastoma		Completed	No Results Available	Diarrhea|Drug/Agent Toxicity by Tissue/Organ|Neuroblastoma	Drug: cefixime|Drug: irinotecan hydrochloride|Drug: temozolomide		Children's Hospital Los Angeles|National Cancer Institute (NCI)	All	1 Year to 30 Years Â (Child, Adult)	Phase 1	30	Other|NIH	Interventional	Primary Purpose: Treatment	CDR0000373759|P01CA081403|N2003-01	2004-05-01	2006-07-01		2004-10-08		2010-10-15	Children's Hospital Los Angeles, Los Angeles, California, United States|Lucile Packard Children's Hospital at Stanford University Medical Center, Palo Alto, California, United States|UCSF Comprehensive Cancer Center, San Francisco, California, United States|AFLAC Cancer Center and Blood Disorders Service of Children's Healthcare of Atlanta - Egleston Campus, Atlanta, Georgia, United States|Childr…		https://ClinicalTrials.gov/show/NCT00093353
274	NCT04751383	Testing the Combination of Two Immunotherapy Drugs (Magrolimab and Dinutuximab) in Patients With Relapsed or Refractory Neuroblastoma or Relapsed Osteosarcoma		Not yet recruiting	No Results Available	High Risk Neuroblastoma|Recurrent Neuroblastoma|Recurrent Osteosarcoma|Refractory Neuroblastoma|Resectable Osteosarcoma	Biological: Dinutuximab|Biological: Magrolimab|Procedure: Resection	Incidence of adverse events (dose finding cohort)|Recommended phase 2 dose of magrolimab (dose finding cohort)|Overall response rate (expansion cohort)|Incidence of adverse events (expansion cohort)|Pharmacokinetics (PK) of Hu5F9-G4 (magrolimab)|Anti-tumor activity|Event free survival	National Cancer Institute (NCI)	All	1 Year to 35 Years Â (Child, Adult)	Phase 1	82	NIH	Interventional	Allocation: Non-Randomized|Intervention Model: Sequential Assignment|Masking: None (Open Label)|Primary Purpose: Treatment	NCI-2021-00913|PED-CITN-03|P30CA015704|U01CA154967	2021-04-16	2024-01-31	2024-01-31	2021-02-12		2021-02-12			https://ClinicalTrials.gov/show/NCT04751383
275	NCT00033293	Cyclophosphamide and Prednisone With or Without Immunoglobulin in Treating Abnormal Muscle Movement in Children With Neuroblastoma		Unknown status	Has Results	Disseminated Neuroblastoma|Localized Resectable Neuroblastoma|Localized Unresectable Neuroblastoma|Regional Neuroblastoma|Stage 4S Neuroblastoma	Biological: therapeutic immune globulin|Other: clinical observation|Drug: cyclophosphamide|Drug: prednisone|Procedure: magnetic resonance imaging|Other: laboratory biomarker analysis|Drug: Corticotropin-Releasing Hormone	Number of Responders|Motor Coordination as Assessed by Neurological Examination and Vineland Adaptive Behavior Scale (VABS)|Functional Outcome as Assessed by Age-appropriate Neuropsychological Testing|Biology of Neuroblastoma Associated Opsoclonus-myoclonus-ataxia (OMA) Syndrome Specifically by MRI Findings, Anti-neuronal Antibodies, Cerebrospinal Fluid (CSF) Findings and Tumor Biology|Long-term …	Children's Oncology Group|National Cancer Institute (NCI)	All	up to 8 Years Â (Child)	Phase 3	53	Other|NIH	Interventional	Allocation: Randomized|Intervention Model: Parallel Assignment|Masking: None (Open Label)|Primary Purpose: Treatment	ANBL00P3|NCI-2009-00399|CDR0000069271|COG-ANBL00P3|U10CA013539|U10CA098543	2004-03-15	2013-12-10		2003-01-27	2016-10-03	2020-10-22	Children's Hospital of Alabama, Birmingham, Alabama, United States|University of Alabama at Birmingham, Birmingham, Alabama, United States|University of Arizona Health Sciences Center, Tucson, Arizona, United States|University of Arkansas for Medical Sciences, Little Rock, Arkansas, United States|Loma Linda University Medical Center, Loma Linda, California, United States|Miller Children's Hospita…		https://ClinicalTrials.gov/show/NCT00033293
276	NCT01174537	New Castle Disease Virus (NDV) in Glioblastoma Multiforme (GBM), Sarcoma and Neuroblastoma		Withdrawn	No Results Available	Glioblastoma|Sarcoma|Neuroblastoma	Biological: New Castle Disease Virus	Progression-free survival	Hadassah Medical Organization	All	3 Years to 75 Years Â (Child, Adult, Older Adult)	Phase 1|Phase 2	0	Other	Interventional	Allocation: N/A|Intervention Model: Single Group Assignment|Masking: None (Open Label)|Primary Purpose: Treatment	NDV-HUJ-HMO-CTIL	2011-07-01	2011-07-01	2011-07-01	2010-08-03		2015-06-11	Hadassah Medical Organization, Jerusalem, Israel		https://ClinicalTrials.gov/show/NCT01174537
277	NCT00898391	Study of DNA in Blood Samples From Patients With Neuroblastoma		Completed	No Results Available	Disseminated Neuroblastoma|Localized Resectable Neuroblastoma|Localized Unresectable Neuroblastoma|Recurrent Neuroblastoma|Regional Neuroblastoma|Stage 4S Neuroblastoma	Other: laboratory biomarker analysis|Genetic: polymerase chain reaction|Genetic: polyacrylamide gel electrophoresis|Genetic: DNA analysis	Most appropriate MYCN/control ratio cutoff capable of determining positive and negative cases of neuroblastoma assessed by PCR|Limits of the procedure in non-metastatic patients and in those with reduced tumor burden	Children's Oncology Group|National Cancer Institute (NCI)	All	Child, Adult, Older Adult		329	Other|NIH	Observational	Observational Model: Case-Only|Time Perspective: Retrospective	ANBL07B1|NCI-2009-00686|COG-NB2006-10|NB2006-10	2007-06-01	2016-05-01	2016-05-01	2009-05-12		2016-05-18	Children's Oncology Group, Monrovia, California, United States		https://ClinicalTrials.gov/show/NCT00898391
278	NCT04837547	Precision Medicine and Adoptive Cellular Therapy	PEACH	Not yet recruiting	No Results Available	Neuroblastoma|Diffuse Intrinsic Pontine Glioma	Biological: Tumor-specific ex vivo expanded autologous lymphocyte transfer (TTRNA-xALT)	Number of Participants with Dose Limiting Toxicities as a Measure of Safety and Tolerability|Number of Participants with Adverse Events as a Measure of Safety and Tolerability|Number of Participants that are able to have vaccine produced and delivered|Number of participants with progression free survival (PFS) during study|Number of participants with overall survival (OS) during study|Determine t…	Giselle SaulnierSholler|University of Florida|Atrium Health	All	1 Year to 30 Years Â (Child, Adult)	Phase 1	24	Other	Interventional	Allocation: Non-Randomized|Intervention Model: Sequential Assignment|Masking: None (Open Label)|Primary Purpose: Treatment	BCC017	2021-05-01	2025-05-01	2030-05-01	2021-04-08		2021-05-05	University of Florida, Gainesville, Florida, United States|Levine Children's Hospital, Charlotte, North Carolina, United States		https://ClinicalTrials.gov/show/NCT04837547
279	NCT00165139	Intensive Chemo-Radiotherapy With Peripheral Blood Progenitor Cell Rescue for Children With Advanced Neuroblastoma and Sarcomas		Completed	No Results Available	Neuroblastoma|Ewings Sarcoma|Non-rhabdomyosarcoma Soft Tissue Sarcoma	Drug: Vincristine|Drug: Cyclophosphamide|Drug: Adriamycin|Drug: Etoposide (VP-16)|Drug: Cisplatin|Drug: Carboplatin|Drug: Melphalan|Drug: Ifosfamide|Drug: G-CSF (granulocyte-colony stimulating factor)|Drug: Mesna	To determine the toxicity and feasibility of double dose chemo-radiotherapy with blood progenitor cell rescue in this patient population.	Dana-Farber Cancer Institute|Boston Children's Hospital|Children's Hospital of Philadelphia	All	up to 19 Years Â (Child, Adult)	Phase 2	20	Other	Interventional	Allocation: Non-Randomized|Intervention Model: Single Group Assignment|Masking: None (Open Label)|Primary Purpose: Treatment	94-131	1996-01-01	2000-11-01	2009-02-01	2005-09-14		2009-11-01	Dana-Farber Cancer Institute, Boston, Massachusetts, United States		https://ClinicalTrials.gov/show/NCT00165139
280	NCT01838187	Expanded Access Protocol Using 131I-MIBG Therapy for Refractory Neuroblastoma, Pheochromocytoma, or Paraganglioma		Available	No Results Available	Neuroblastoma|Pheochromocytoma|Paraganglioma	Radiation: I-131 MIBG		Children's Hospital Medical Center, Cincinnati	All	12 Months and older Â (Child, Adult, Older Adult)			Other	Expanded Access		MIBG Expanded Access (NDP)				2013-04-23		2021-01-08	Cincinnati Children's Hospital Medical Center, Cincinnati, Ohio, United States		https://ClinicalTrials.gov/show/NCT01838187
281	NCT00075634	Decitabine, Doxorubicin, and Cyclophosphamide in Treating Children With Relapsed or Refractory Solid Tumors or Neuroblastoma		Completed	No Results Available	Recurrent Neuroblastoma|Unspecified Childhood Solid Tumor, Protocol Specific	Drug: decitabine|Drug: doxorubicin hydrochloride|Drug: cyclophosphamide|Biological: filgrastim|Biological: pegfilgrastim|Other: laboratory biomarker analysis|Other: pharmacological study	MTD of decitabine, based on incidence of DLT graded according to NCI CTCAE version 3.0 (Part A)|Caspase-8 expression in bone marrow or tumor biopsy samples (Part B)|Objective response rate|Percent of apoptotic cells as assessed by a TUNEL assay	National Cancer Institute (NCI)	All	1 Year to 21 Years Â (Child, Adult)	Phase 1	21	NIH	Interventional	Allocation: N/A|Intervention Model: Single Group Assignment|Masking: None (Open Label)|Primary Purpose: Treatment	NCI-2012-01807|CDR0000347393|COG-ADVL0215|ADVL0215|U01CA097452	2003-12-01	2007-09-01		2004-01-12		2013-09-30	Children's Oncology Group, Arcadia, California, United States		https://ClinicalTrials.gov/show/NCT00075634
282	NCT03291080	Oral Liquid 13-cis-retinoic Acid (13-CRA)	My-CRA	Completed	No Results Available	Neuroblastoma	Drug: Liquid 13-Cis Retinoic Acid|Drug: Extracted capsules 13-CRA	PK- Relative bioavailability (population pharmacokinetic measures)|Time to maximum concentration (Tmax)|Maximum plasma concentration (Cmax)|Area under plasma concentration time curve (AUC)|Half-life (t1/2)|Clearance (CL/F)|Volume of distribution (V/F)	Nova Laboratories Limited	All	up to 21 Years Â (Child, Adult)	Phase 1|Phase 2	20	Industry	Interventional	Allocation: Randomized|Intervention Model: Crossover Assignment|Masking: None (Open Label)|Primary Purpose: Other	INV500	2018-04-17	2019-09-12	2019-09-12	2017-09-25		2020-02-24	Bruce Morland, Birmingham, United Kingdom|Dr Antony Ng, Bristol, United Kingdom|Dr Amos Burke, Cambridge, United Kingdom|Mark Brougham, Edinburgh, United Kingdom|Dr Martin Elliott, Leeds, United Kingdom|Dr Guiseppe Barone, London, United Kingdom|Dr Guy Makin, Manchester, United Kingdom|Dr Madhumita Dandapani, Nottingham, United Kingdom|Kate Wheeler, Oxford, United Kingdom|Sucheta Vaidya, Sutton, …		https://ClinicalTrials.gov/show/NCT03291080
283	NCT00567567	Comparing Two Different Myeloablation Therapies in Treating Young Patients Who Are Undergoing a Stem Cell Transplant for High-Risk Neuroblastoma		Active, not recruiting	Has Results	Localized Resectable Neuroblastoma|Localized Unresectable Neuroblastoma|Recurrent Neuroblastoma|Regional Neuroblastoma|Stage 4 Neuroblastoma|Stage 4S Neuroblastoma	Procedure: Autologous Hematopoietic Stem Cell Transplantation|Drug: Carboplatin|Drug: Cisplatin|Drug: Cyclophosphamide|Drug: Doxorubicin Hydrochloride|Drug: Etoposide|Radiation: External Beam Radiation Therapy|Biological: Filgrastim|Drug: Isotretinoin|Other: Laboratory Biomarker Analysis|Drug: Melphalan|Procedure: Peripheral Blood Stem Cell Transplantation|Other: Pharmacological Study|Drug: Thiot…	Event-free Survival Rate|Response After Induction Therapy|Incidence Rate of Local Recurrence|Duration of Greater Than or Equal to Grade 3 Neutropenia|Duration of Greater Than or Equal to Grade 3 Thrombocytopenia|Proportion of Patients With a Polymorphism|Surgical Response|Type of Surgical or Radiotherapy Complication|Intraspinal Extension|Peak Serum Concentration of Isotretinoin in Patients Enrol…	Children's Oncology Group|National Cancer Institute (NCI)	All	up to 30 Years Â (Child, Adult)	Phase 3	665	Other|NIH	Interventional	Allocation: Randomized|Intervention Model: Parallel Assignment|Masking: None (Open Label)|Primary Purpose: Treatment	ANBL0532|NCI-2009-01065|CDR0000576571|08-524|COG-ANBL0532|U10CA180886|U10CA098543	2007-11-05	2015-02-27	2022-02-27	2007-12-05	2017-06-27	2020-10-23	Children's Hospital of Alabama, Birmingham, Alabama, United States|University of Alabama at Birmingham Cancer Center, Birmingham, Alabama, United States|USA Health Strada Patient Care Center, Mobile, Alabama, United States|Phoenix Childrens Hospital, Phoenix, Arizona, United States|The University of Arizona Medical Center-University Campus, Tucson, Arizona, United States|Arkansas Children's Hospi…	Study Protocol and Statistical Analysis Plan, https://ClinicalTrials.gov/ProvidedDocs/67/NCT00567567/Prot_SAP_000.pdf	https://ClinicalTrials.gov/show/NCT00567567
284	NCT00904241	Biomarkers in Tumor Tissue Samples From Patients With Newly Diagnosed Neuroblastoma or Ganglioneuroblastoma		Recruiting	No Results Available	Ganglioneuroblastoma|Localized Resectable Neuroblastoma|Localized Unresectable Neuroblastoma|Regional Neuroblastoma|Stage 4 Neuroblastoma|Stage 4S Neuroblastoma	Other: Cytology Specimen Collection Procedure|Other: Laboratory Biomarker Analysis	Factors currently used for risk-group assignment (DNA content, MYCN copy number, and tumor histology)|Prevalence of 1p, 11q, 14q, and 17q allelic status|MYCN copy number by quantitative PCR|Expression pattern of neurotrophin-related genes in diagnostic neuroblastoma tumors|Presence of rare tumor cells in biological specimens by RT-PCR|Database of the known biologic prognostic factors for patients…	Children's Oncology Group|National Cancer Institute (NCI)	All	up to 30 Years Â (Child, Adult)		10000	Other|NIH	Observational		ANBL00B1|NCI-2009-00397|CDR0000078642|U10CA180886|U10CA098543|UG1CA189958	2000-11-06	2100-01-01		2009-05-19		2021-03-24	Children's Hospital of Alabama, Birmingham, Alabama, United States|University of Alabama at Birmingham Cancer Center, Birmingham, Alabama, United States|USA Health Strada Patient Care Center, Mobile, Alabama, United States|Providence Alaska Medical Center, Anchorage, Alaska, United States|Cardon Children's Medical Center, Mesa, Arizona, United States|Phoenix Childrens Hospital, Phoenix, Arizona, …		https://ClinicalTrials.gov/show/NCT00904241
285	NCT00026312	Isotretinoin With or Without Dinutuximab, Aldesleukin, and Sargramostim Following Stem Cell Transplant in Treating Patients With Neuroblastoma		Active, not recruiting	Has Results	Localized Resectable Neuroblastoma|Localized Unresectable Neuroblastoma|Recurrent Neuroblastoma|Regional Neuroblastoma|Stage 4 Neuroblastoma|Stage 4S Neuroblastoma	Biological: Aldesleukin|Biological: Dinutuximab|Drug: Isotretinoin|Other: Laboratory Biomarker Analysis|Other: Pharmacological Study|Other: Quality-of-Life Assessment|Biological: Sargramostim	Event-Free Survival (EFS)|Event-Free Survival (EFS) of Patients From the Non-randomized Portion of the Trial|Incidence of Toxicities Assessed Using Common Terminology Criteria for Adverse Events Version 4.0|Number of Courses of Therapy Delivered|Overall Survival (OS)|Overall Survival (OS) of Patients From the Non-randomized Portion of the Trial	National Cancer Institute (NCI)	All	up to 30 Years Â (Child, Adult)	Phase 3	1449	NIH	Interventional	Allocation: Randomized|Intervention Model: Parallel Assignment|Masking: None (Open Label)|Primary Purpose: Treatment	NCI-2009-01064|s14-01661|COG-ANBL0032|PANBL0032_A33PAMDREVW01|CDR0000069018|ANBL0032|U10CA180886|U10CA030969|U10CA098543	2001-10-18	2012-01-12		2003-01-27	2017-03-29	2021-04-05	Children's Hospital of Alabama, Birmingham, Alabama, United States|University of Alabama at Birmingham Cancer Center, Birmingham, Alabama, United States|Providence Alaska Medical Center, Anchorage, Alaska, United States|Phoenix Childrens Hospital, Phoenix, Arizona, United States|Banner University Medical Center - Tucson, Tucson, Arizona, United States|Arkansas Children's Hospital, Little Rock, Ar…		https://ClinicalTrials.gov/show/NCT00026312
286	NCT00588068	Molecular Characterization of Neuroblastic Tumor: Correlation With Clinical Outcome		Recruiting	No Results Available	Neuroblastoma	Other: Tumor and Marrow Markers	To study the molecular-genetic makeup and metastasis of neuroblastic tumors.|To study the correlation of these biologic markers with clinical outcome.|To relate neuroblastic tumor and embryonic neuroectodermal cell circuitry.	Memorial Sloan Kettering Cancer Center|Southern Illinois University|Spanish National Cancer Center|St. Jude Children's Research Hospital|Washington University School of Medicine|University of Texas|Weill Medical College of Cornell University	All	Child, Adult, Older Adult		1500	Other	Observational	Observational Model: Cohort|Time Perspective: Prospective	00-109	2000-09-26	2021-09-01	2021-09-01	2008-01-08		2021-02-09	Memorial Sloan Kettering Cancer Center, New York, New York, United States		https://ClinicalTrials.gov/show/NCT00588068
287	NCT03126916	Iobenguane I-131 or Crizotinib and Standard Therapy in Treating Younger Patients With Newly-Diagnosed High-Risk Neuroblastoma or Ganglioneuroblastoma		Recruiting	No Results Available	Ganglioneuroblastoma|INRG Stage L2|INRG Stage M|INRG Stage MS|Neuroblastoma	Procedure: Autologous Hematopoietic Stem Cell Transplantation|Drug: Busulfan|Drug: Carboplatin|Drug: Cisplatin|Drug: Crizotinib|Drug: Cyclophosphamide|Drug: Dexrazoxane Hydrochloride|Biological: Dinutuximab|Drug: Doxorubicin Hydrochloride|Drug: Etoposide Phosphate|Radiation: External Beam Radiation Therapy|Radiation: Iobenguane I-131|Drug: Isotretinoin|Drug: Melphalan Hydrochloride|Biological: Sa…	Event free survival (EFS) (Arm A, B, D, and E)|Incidence of adverse events|EFS (Arm C)|Overall survival (OS)|Response rate	Children's Oncology Group|National Cancer Institute (NCI)	All	365 Days to 30 Years Â (Child, Adult)	Phase 3	813	Other|NIH	Interventional	Allocation: Randomized|Intervention Model: Parallel Assignment|Masking: None (Open Label)|Primary Purpose: Treatment	ANBL1531|NCI-2016-01734|U10CA180886	2018-05-09	2026-09-30	2026-09-30	2017-04-25		2021-05-24	Children's Hospital of Alabama, Birmingham, Alabama, United States|Phoenix Childrens Hospital, Phoenix, Arizona, United States|Arkansas Children's Hospital, Little Rock, Arkansas, United States|Kaiser Permanente Downey Medical Center, Downey, California, United States|Loma Linda University Medical Center, Loma Linda, California, United States|Children's Hospital Los Angeles, Los Angeles, Californ…		https://ClinicalTrials.gov/show/NCT03126916
288	NCT00001335	New Therapeutic Strategies for Patients With Ewing's Sarcoma Family of Tumors, High Risk Rhabdomyosarcoma, and Neuroblastoma		Completed	No Results Available	Ewing's Sarcoma|Neuroblastoma|Rhabdomyosarcoma	Drug: ADR-529|Drug: Topotecan|Drug: G-CSF		National Cancer Institute (NCI)|National Institutes of Health Clinical Center (CC)	All	Child, Adult, Older Adult	Phase 2	90	NIH	Interventional	Primary Purpose: Treatment	930125|93-C-0125	1993-04-01		2002-01-01	1999-11-04		2008-03-04	National Cancer Institute (NCI), Bethesda, Maryland, United States		https://ClinicalTrials.gov/show/NCT00001335
289	NCT01175356	Induction Therapy Including 131 I-MIBG and Chemotherapy in Treating Patients With Newly Diagnosed High-Risk Neuroblastoma Undergoing Stem Cell Transplant, Radiation Therapy, and Maintenance Therapy With Isotretinoin		Active, not recruiting	Has Results	Disseminated Neuroblastoma|Ganglioneuroblastoma|Localized Resectable Neuroblastoma|Localized Unresectable Neuroblastoma|Regional Neuroblastoma|Stage 4S Neuroblastoma	Drug: cyclophosphamide|Drug: topotecan hydrochloride|Drug: cisplatin|Drug: etoposide phosphate|Drug: vincristine sulfate|Drug: doxorubicin hydrochloride|Radiation: iobenguane I 131|Procedure: therapeutic conventional surgery|Drug: busulfan|Drug: melphalan|Procedure: autologous hematopoietic stem cell transplantation|Procedure: in vitro-treated peripheral blood stem cell transplantation|Radiation:…	Percentage of MIBG Avid Patients Treated With Meta-iodobenxylguanide (MIBG) Labeled With Iodine-131|Percentage of MIBG Avid Patients Treated With MIBG Labeled With Iodine-131 and Bu/Mel Chemotherapy|Incidence of Unacceptable Toxicity and Sinusoidal Obstruction Syndrome (SOS), Assessed by Common Terminology Criteria (CTV)v.4.0 for Toxicity Assessment and Grading for I-MIBG	Children's Oncology Group|National Cancer Institute (NCI)	All	1 Year to 30 Years Â (Child, Adult)	Not Applicable	99	Other|NIH	Interventional	Allocation: N/A|Intervention Model: Single Group Assignment|Masking: None (Open Label)|Primary Purpose: Treatment	ANBL09P1|NCI-2011-01745|CDR0000682629|U10CA180886|U10CA098543	2010-10-01	2016-09-28		2010-08-04	2017-09-28	2021-03-26	Children's Hospital of Alabama, Birmingham, Alabama, United States|University of Alabama at Birmingham, Birmingham, Alabama, United States|Phoenix Childrens Hospital, Phoenix, Arizona, United States|Children's Hospital Los Angeles, Los Angeles, California, United States|University of California San Francisco Medical Center-Parnassus, San Francisco, California, United States|Children's Hospital Co…		https://ClinicalTrials.gov/show/NCT01175356
290	NCT00003750	Biological Therapy in Treating Children With Refractory or Recurrent Neuroblastoma or Other Tumors		Completed	No Results Available	Melanoma (Skin)|Neuroblastoma|Sarcoma|Unspecified Childhood Solid Tumor, Protocol Specific	Biological: hu14.18-IL2 fusion protein	Determine the MTD and pharmacokinetics of hu14.18-IL2 fusion protein|Assess immunological changes associated with fusion protein therapy	Children's Oncology Group|National Cancer Institute (NCI)	All	up to 21 Years Â (Child, Adult)	Phase 1	28	Other|NIH	Interventional	Allocation: N/A|Intervention Model: Single Group Assignment|Masking: None (Open Label)|Primary Purpose: Treatment	ADVL0018|COG-ADVL0018|CDR0000066870	2001-10-01	2005-01-01	2005-09-01	2003-01-27		2014-08-08	Arkansas Children's Hospital, Little Rock, Arkansas, United States|University of Arkansas for Medical Sciences, Little Rock, Arkansas, United States|City of Hope Comprehensive Cancer Center, Duarte, California, United States|Rebecca and John Moores UCSD Cancer Center, La Jolla, California, United States|Children's Hospital Los Angeles, Los Angeles, California, United States|Jonsson Comprehensive …		https://ClinicalTrials.gov/show/NCT00003750
291	NCT01418495	Pharmacokinetics of Ch14.18 in Younger Patients With High-Risk Neuroblastoma		Completed	No Results Available	Localized Resectable Neuroblastoma|Localized Unresectable Neuroblastoma|Neurotoxicity Syndrome|Pain|Regional Neuroblastoma|Stage 4 Neuroblastoma|Stage 4S Neuroblastoma	Other: Cytology Specimen Collection Procedure|Other: Pharmacological Study	PK parameters of monoclonal antibody ch14.18 in children with high?risk neuroblastoma during and after 4 daily 10?hour infusions|Coefficient of variation of monoclonal antibody ch14.18 clearance|Severity of neuropathic pain, quantified using an observational pain scale based on the Face, Legs, Activity, Cry, Consolability scale (FLACC) and the total dose of morphine delivered|AUC of Ch14.18|Alter…	National Cancer Institute (NCI)	All	up to 15 Years Â (Child)		12	NIH	Observational	Observational Model: Case-Only|Time Perspective: Cross-Sectional	NCI-2011-02975|CHP-1002|CDR0000701215|CHP1002|9122|P30CA016520	2011-05-26			2011-08-17		2019-10-01	Children's Hospital of Philadelphia, Philadelphia, Pennsylvania, United States		https://ClinicalTrials.gov/show/NCT01418495
292	NCT00003191	Fenretinide in Treating Children With Solid Tumors		Completed	No Results Available	Neuroblastoma|Unspecified Childhood Solid Tumor, Protocol Specific	Drug: fenretinide		National Cancer Institute (NCI)	All	up to 21 Years Â (Child, Adult)	Phase 1	18	NIH	Interventional	Allocation: N/A|Intervention Model: Single Group Assignment|Masking: None (Open Label)|Primary Purpose: Treatment	NCI-2012-02262|CCG-09709|CDR0000066023	1998-03-01	2005-03-01		2003-11-26		2013-02-07	Cancer Center and Beckman Research Institute, City of Hope, Duarte, California, United States|Long Beach Memorial Medical Center, Long Beach, California, United States|Children's Hospital Los Angeles, Los Angeles, California, United States|Jonsson Comprehensive Cancer Center, UCLA, Los Angeles, California, United States|Children's Hospital of Orange County, Orange, California, United States|UCSF …		https://ClinicalTrials.gov/show/NCT00003191
293	NCT01868269	Opsoclonus Myoclonus Syndrome/Dancing Eye Syndrome (OMS/DES) in Children With and Without Neuroblastoma (NBpos and NBneg)Opsoclonus Myoclonus Syndrome/Dancing Eye Syndrome (OMS/DES) in Children With and Without Neuroblastoma (NBpos and NBneg)		Active, not recruiting	No Results Available	Opsoclonus Myoclonus Syndrome|Neuroblastoma	Drug: Dexamethasone acetate|Drug: dexamethasone and cyclophosphamide|Drug: dexamethasone and rituximab	The response to treatment schedule as defined by the percentage of patients with disappearance of all symptoms.	Institut Curie	All	6 Months to 8 Years Â (Child)	Phase 3	102	Other	Interventional	Allocation: N/A|Intervention Model: Single Group Assignment|Masking: None (Open Label)|Primary Purpose: Treatment	IC 2011-02	2013-04-18	2027-02-01	2031-04-01	2013-06-04		2020-08-10	St. Anna Kinderkrebsforschung e.V. CHILDREN'S CANCER RESEARCH INSTITUTE, Wien, Austria|Chu de Bicetre, Le Kremlin-BicÃªtre, LE Kremlin Bicetre, France|Centre Oscar Lambret, Lille, Lille Cedex, France|Centre Leon Berard, Lyon, LYON Cedex 08, France|Hopita D'Enfants de La Timone, Marseille, Marseille Cedex 5, France|Hopital Arnaud de Villeneuve, Montpellier, Montpellier Cedex 4, France|Chr de Nante…		https://ClinicalTrials.gov/show/NCT01868269
294	NCT00743496	A Phase I Trial Of The Humanized Anti-GD2 Antibody In Children And Adolescents With Neuroblastoma, Osteosarcoma, Ewing Sarcoma and Melanoma		Completed	No Results Available	Neuroblastoma|Melanoma|Osteosarcoma|Ewing Sarcoma	Biological: Anti-GD2 antibody	Determine maximum tolerated dose and dose-limiting toxicity of the humanized monoclonal anti-GD2 antibody, hu14.18K322A, in research participants with neuroblastoma, osteosarcoma, Ewing sarcoma and melanoma.	St. Jude Children's Research Hospital|Evan T.J. Dunbar Neuroblastoma Foundation|Duke University|University of Wisconsin, Madison|University Children's Hospital Tuebingen|Children's Hospital Los Angeles	All	up to 21 Years Â (Child, Adult)	Phase 1	50	Other	Interventional	Allocation: N/A|Intervention Model: Single Group Assignment|Masking: None (Open Label)|Primary Purpose: Treatment	SJGD2|ED FDN|NCI-2011-01150	2008-10-08	2014-04-01	2014-04-18	2008-08-28		2017-08-17	St. Jude Children's Research Hospital, Memphis, Tennessee, United States		https://ClinicalTrials.gov/show/NCT00743496
295	NCT02748135	A Study of TB-403 in Pediatric Subjects With Relapsed or Refractory Medulloblastoma		Completed	No Results Available	Relapsed or Refractory Medulloblastoma (MB), Neuroblastoma (NB), Ewing Sarcoma (ES) and Alveolar Rhabdomyosarcoma (ARMS)	Drug: TB-403 20mg/kg|Drug: TB-403 50mg/kg|Drug: TB-403 100mg/kg|Drug: TB-403 175mg/kg	The primary safety endpoint will be the determination of the maximum tolerated dose (MTD) / study maximum dose (SMD) based on the occurrence of dose-limiting toxicities (DLTs) during the 28-day DLT assessment period.|TB-403 total exposure (AUCâˆž) after single ascending dose|TB-403 Dose/CL after single ascending dose|TB-403 Volume of the central compartment (Vc) after single ascending dose|TB-403…	Oncurious NV|Beat Childhood Cancer	All	6 Months to 18 Years Â (Child, Adult)	Phase 1	18	Industry|Other	Interventional	Allocation: Non-Randomized|Intervention Model: Single Group Assignment|Masking: None (Open Label)|Primary Purpose: Treatment	ONC-403-001	2016-05-01	2020-10-06	2020-10-06	2016-04-22		2021-01-13	Little Rock, Arkansas, United States|Oakland, California, United States|Hartford, Connecticut, United States|Boston, Massachusetts, United States|Grand Rapids, Michigan, United States|Saint Louis, Missouri, United States|Hackensack, New Jersey, United States|Charleston, South Carolina, United States|Austin, Texas, United States|Dallas, Texas, United States		https://ClinicalTrials.gov/show/NCT02748135
296	NCT00918320	Studies of Temozolomide in Combination With Topotecan in Refractory and Relapsed Paediatric Solid Tumours	TOTEM2	Completed	No Results Available	Neuroblastoma|Brain Tumors|Solid Tumors	Drug: Temozolomide/Hycamtin (Topotecan)	Response rate|safety and adverse event profile of the combination safety and adverse event|time-to-event endpoints: duration of response, time to progressive disease, time to treatment failure and overall survival	Gustave Roussy, Cancer Campus, Grand Paris|St. Anna Kinderkrebsforschung|Catholic University of the Sacred Heart|Erasmus Medical Center	All	6 Months to 20 Years Â (Child, Adult)	Phase 2	129	Other	Interventional	Allocation: N/A|Intervention Model: Single Group Assignment|Masking: None (Open Label)|Primary Purpose: Treatment	CSET 2008/1378	2009-06-01	2013-10-01	2015-08-01	2009-06-11		2016-01-26	Institut Gustave Roussy, Villejuif, France		https://ClinicalTrials.gov/show/NCT00918320
297	NCT01241162	Decitabine Followed by a Cancer Antigen Vaccine for Patients With Neuroblastoma and Sarcoma		Completed	No Results Available	Neuroblastoma|Ewings Sarcoma|Osteogenic Sarcoma|Rhabdomyosarcoma|Synovial Sarcoma	Biological: Autologous dendritic cell vaccine with adjuvant	Tolerance of study treatment|Tumor Response|Immune Response	University of Louisville|Solving Kids' Cancer	All	1 Year to 24 Years Â (Child, Adult)	Phase 1	19	Other	Interventional	Allocation: N/A|Intervention Model: Single Group Assignment|Masking: None (Open Label)|Primary Purpose: Treatment	34183	2010-08-01	2016-10-01	2016-10-01	2010-11-16		2017-05-09	University of Louisville, Kosair Charities Pediatric Clinical Research Unit, Louisville, Kentucky, United States		https://ClinicalTrials.gov/show/NCT01241162
[truncated: 293 more rows]
